# Supplementary material for: Genomic structure, phenotypic variation and drivers of diversification in Euphonia hirundinacea (Aves: Fringilidae)
Source: PeerJ. 2026 Mar 24;14:e20916. doi: 10.7717/peerj.20916 (PMC13024245; doi:10.7717/peerj.20916)
Supplement: Supplemental Information 1 — Supplemental informations, including GBIF points, morphometric, color and sexual data [file peerj-14-20916-s001.xlsx]

## Sheet: Table_S1_GBIF_points_raw&clean
Table S1 GBIF points raw and clean data
code	GBIF raw data (long,lat)	GBIF clean data (long,lat)
1	-82.31667,8.4	-83.679879,9.413013
2	-83.679879,9.413013	-83.683334,9.416667
3	-83.683334,9.416667	-83.678136,9.420278
4	-83.678136,9.420278	-83.91619,9.86381
5	-85,9.75	-83.611835,9.967311
6	-83.91619,9.86381	-84.580182,9.999999
7	-83.611835,9.967311	-84.908075,10.043632
8	-84.580182,9.999999	-85.583336,10.266666
9	-84.908075,10.043632	-85.46667,10.33333
10	-84.916667,10.05	-85.18961,10.40638
11	-83.91667,10.15	-85.73333,10.416667
12	-85.583336,10.266666	-84.91667,10.48333
13	-85.46667,10.33333	-85.31299,10.78173
14	-85.18961,10.40638	-85.39205,10.86596
15	-85.73333,10.416667	-85.38909,10.8805
16	-85.2,10.41667	-85.38917,10.88056
17	-84.91667,10.48333	-85.966667,11.833333
18	-85.31299,10.78173	-85.98029,11.83412
19	-85.39205,10.86596	-85.995,11.8342
20	-85.38909,10.8805	-86.2783,11.9983
21	-85.38917,10.88056	-86.283333,12.066667
22	-85.48333,11.15	-85.921841,12.923759
23	-85.966667,11.833333	-85.834,13.022
24	-85.98029,11.83412	-87.063889,13.126389
25	-85.995,11.8342	-86.2524,13.2464
26	-86.2783,11.9983	-84.223568,13.498492
27	-86.2783,11.9983	-84.138,13.531
28	-86.283333,12.066667	-89.533333,13.666667
29	-85.921841,12.923759	-89.283333,13.733333
30	-85.834,13.022	-89.8033,13.8769
31	-87.063889,13.126389	-89.7993,13.8809
32	-86.2524,13.2464	-85.846877,14.091363
33	-84.223568,13.498492	-90.4127,14.153
34	-84.138,13.531	-90.41051,14.15393
35	-89.533333,13.666667	-84.166667,14.533333
36	-89.2,13.7	-91.58333,14.61667
37	-89.283333,13.733333	-91.605238,14.667323
38	-89.45,13.8	-92.406944,14.706944
39	-89.8033,13.8769	-87.905,14.8728
40	-89.7993,13.8809	-85.87626,14.90648
41	-90.68333,14	-92.166667,15.033333
42	-85.846877,14.091363	-92.06689,15.05025
43	-90.4127,14.153	-92.153333,15.061667
44	-90.41051,14.15393	-92.153487,15.062556
45	-83.483333,14.2	-92.146111,15.084167
46	-89.583333,14.25	-92.146111,15.084444
47	-83.75,14.366667	-89.359029,15.113454
48	-84.166667,14.533333	-92.181111,15.164167
49	-88,14.583333	-92.723499,15.317542
50	-91.58333,14.61667	-92.705169,15.335871
51	-84.15,14.666667	-92.650168,15.350871
52	-91.605238,14.667323	-92.633497,15.350871
53	-92.406944,14.706944	-92.654722,15.361944
54	-88,14.75	-92.654167,15.362222
55	-85.866667,14.85	-92.972222,15.3625
56	-87.905,14.8728	-92.654888,15.36281
57	-88,14.883333	-92.644167,15.365278
58	-85.87626,14.90648	-92.595833,15.376389
59	-92.166667,15.033333	-92.486111,15.379167
60	-92.06689,15.05025	-87.78535,15.4057
61	-92.06689,15.05025	-92.566836,15.420867
62	-92.06689,15.05025	-92.892222,15.424444
63	-92.153333,15.061667	-92.893333,15.441667
64	-92.153487,15.062556	-88.233333,15.483333
65	-92.153487,15.062556	-92.885733,15.510032
66	-92.153487,15.062556	-89.36864,15.53333
67	-92.08,15.065	-92.878611,15.540556
68	-92.08,15.065	-90.56667,15.61667
69	-92.08,15.065	-93.141667,15.685
70	-92.146111,15.084167	-93.141944,15.685833
71	-92.146111,15.084444	-88.6333,15.7006
72	-89.359029,15.113454	-93.1167,15.75006
73	-92.181111,15.164167	-92.885,15.766667
74	-85.52,15.17	-93.488333,15.876667
75	-85.52,15.17	-93.473611,15.876944
76	-86.41,15.29	-93.772222,16.102778
77	-86.41,15.29	-90.923333,16.1175
78	-92.723499,15.317542	-90.926389,16.118889
79	-92.705169,15.335871	-94.166667,16.201667
80	-92.705169,15.335871	-94.159932,16.208576
81	-92.65,15.35	-91.331667,16.216667
82	-92.65,15.35	-91.33181,16.217496
83	-92.650168,15.350871	-92.350556,16.243056
84	-92.650168,15.350871	-92.350578,16.244958
85	-92.650168,15.350871	-95.401667,16.333333
86	-92.633497,15.350871	-95.233333,16.333333
87	-92.654722,15.361944	-95.335095,16.350166
88	-92.654167,15.362222	-94.263532,16.430813
89	-92.972222,15.3625	-94.215455,16.437053
90	-92.654888,15.36281	-94.09116,16.46479
91	-92.654888,15.36281	-94.303333,16.465
92	-92.654888,15.36281	-94.058889,16.475556
93	-92.654888,15.36281	-94.435,16.478333
94	-92.654888,15.36281	-94.233333,16.483333
95	-92.654888,15.36281	-94.434261,16.502231
96	-92.644167,15.365278	-95.060758,16.503119
97	-92.595833,15.376389	-94.366667,16.533333
98	-92.486111,15.379167	-94.366875,16.534137
99	-89.66667,15.4	-96.032237,16.623538
100	-89.67,15.4	-96.035,16.628333
101	-89.67,15.4	-93.090278,16.723611
102	-89.13333,15.4	-93.145556,16.723889
103	-88.15,15.4	-93.396341,16.728025
104	-87.78535,15.4057	-93.136849,16.729128
105	-92.566836,15.420867	-93.325,16.741667
106	-92.892222,15.424444	-93.116667,16.741667
107	-92.893333,15.441667	-93.108333,16.748333
108	-86.45,15.45	-93.071667,16.753333
109	-86.45,15.45	-93.388889,16.756667
110	-88.233333,15.483333	-93.37317,16.759892
111	-88.233333,15.483333	-93.374757,16.762314
112	-90.25,15.5	-93.3749591,16.7632618
113	-92.885733,15.510032	-93.613889,16.768056
114	-89.35,15.53	-93.33667,16.775
115	-89.36864,15.53333	-93.396667,16.775
116	-92.878611,15.540556	-93.336853,16.775796
117	-92.95,15.566667	-93.105556,16.778333
118	-90.56667,15.61667	-93.340278,16.781944
119	-90.56667,15.61667	-89.03306,16.78306
120	-93.141667,15.685	-93.355,16.784722
121	-93.141944,15.685833	-91.439444,16.806389
122	-87.466667,15.7	-93.097222,16.806944
123	-88.6333,15.7006	-91.43681,16.81247
124	-88.6333,15.7006	-93.296667,16.818333
125	-93.1167,15.75006	-93.125,16.818333
126	-92.885,15.766667	-91.673611,16.820278
127	-92.885,15.766667	-93.269444,16.833333
128	-87.45,15.78333	-93.132361,16.840667
129	-87.45,15.78333	-94.749035,16.842487
130	-86.8,15.78333	-93.076389,16.844444
131	-93.488333,15.876667	-94.766667,16.866667
132	-93.473611,15.876944	-93.20018,16.867461
133	-93.772222,16.102778	-93.107172,16.86982
134	-90.923333,16.1175	-93.456111,16.878889
135	-90.926389,16.118889	-93.456667,16.879444
136	-94.166667,16.201667	-95.033333,16.883333
137	-94.166667,16.201667	-92.0206,16.8874
138	-94.159932,16.208576	-93.520833,16.891944
139	-94.159932,16.208576	-91.736944,16.893333
140	-91.331667,16.216667	-91.759722,16.894444
141	-91.33181,16.217496	-90.9735464,16.8987631
142	-91.33181,16.217496	-94.66692,16.90008
143	-92.350556,16.243056	-90.973333,16.901667
144	-92.350578,16.244958	-94.681667,16.905
145	-95.401667,16.333333	-92.096397,16.9079
146	-95.233333,16.333333	-95.05833,16.93833
147	-95.233333,16.333333	-93.450833,16.939722
148	-95.335095,16.350166	-93.445,16.945
149	-94.016667,16.4	-92.083889,16.949167
150	-94.263333,16.43	-93.438889,16.956944
151	-94.263532,16.430813	-93.385,16.966667
152	-94.215455,16.437053	-95.033333,16.966667
153	-94.215455,16.437053	-93.46111,16.96722
154	-94.09116,16.46479	-91.599444,16.978611
155	-94.09116,16.46479	-93.378611,16.995278
156	-94.303333,16.465	-94.689444,17.006667
157	-94.058889,16.475556	-91.583333,17.033333
158	-94.435,16.478333	-95.033333,17.066667
159	-94.435,16.478333	-95.033611,17.0675
160	-94.435,16.478333	-95.050278,17.0675
161	-94.233333,16.483333	-95.025496,17.069468
162	-94.233333,16.483333	-94.600833,17.075556
163	-94.434261,16.502231	-94.061111,17.0775
164	-94.434261,16.502231	-95.041166,17.088001
165	-94.434261,16.502231	-95.033333,17.093333
166	-95.060758,16.503119	-95.016889,17.100777
167	-95,16.511667	-95.033333,17.108333
168	-94.366667,16.533333	-95.033333,17.133333
169	-94.366667,16.533333	-95.033549,17.134105
170	-94.366875,16.534137	-95.062493,17.137193
171	-94.366875,16.534137	-95.033333,17.138333
172	-96.032237,16.623538	-95.033333,17.166667
173	-96.035,16.628333	-95.03355,17.167444
174	-93.516667,16.7	-95.066667,17.183333
175	-93.090278,16.723611	-95.733333,17.183333
176	-93.145556,16.723889	-95.06689,17.184103
177	-93.396341,16.728025	-94.921667,17.191667
178	-93.136849,16.729128	-89.61667,17.21667
179	-93.325,16.741667	-95.033333,17.223333
180	-93.116667,16.741667	-89.61333,17.225
181	-93.108333,16.748333	-92.118889,17.260556
182	-93.071667,16.753333	-92.320556,17.279722
183	-93.388889,16.756667	-91.316841,17.30077
184	-93.388889,16.756667	-92.778333,17.306667
185	-93.11,16.758056	-92.778502,17.307439
186	-93.11,16.758056	-93.000177,17.319098
187	-93.11,16.758056	-93.016998,17.347
188	-93.11,16.758056	-93.010002,17.351
189	-93.11,16.758056	-93.000177,17.367436
190	-93.37317,16.759892	-93.012778,17.368611
191	-93.345278,16.76	-95.076667,17.385
192	-93.374757,16.762314	-91.385,17.393333
193	-93.374757,16.762314	-91.135137,17.442433
194	-93.374757,16.762314	-92.045833,17.483333
195	-93.3749591,16.7632618	-88.206164,17.500524
196	-93.613889,16.768056	-91.983337,17.509036
197	-93.33667,16.775	-91.980556,17.509167
198	-93.396667,16.775	-91.980155,17.510759
199	-93.396667,16.775	-92.956667,17.545
200	-93.396667,16.775	-95.107605,17.562912
201	-93.336853,16.775796	-88.700073,17.591074
202	-93.105556,16.778333	-96.341667,17.645
203	-93.340278,16.781944	-95.7333,17.6667
204	-93.340278,16.781944	-95.133552,17.734075
205	-93.340278,16.781944	-88.337288,17.749545
206	-93.34,16.782222	-88.333328,17.749999
207	-93.34,16.782222	-96.321667,17.753333
208	-93.34,16.782222	-96.285,17.763333
209	-93.34,16.782222	-91.528333,17.801667
210	-93.34,16.782222	-91.528476,17.802415
211	-89.03306,16.78306	-95.8167,17.8333
212	-89.03306,16.78306	-93.883333,17.870833
213	-89.03306,16.78306	-93.363333,17.895
214	-89.03306,16.78306	-88.875,17.939722
215	-89.03306,16.78306	-95.20022,17.98406
216	-89.03306,16.78306	-94.53354,17.984063
217	-93.355,16.784722	-95.877264,18.042879
218	-91.439444,16.806389	-95.885,18.045
219	-91.439444,16.806389	-88.779167,18.046111
220	-91.439444,16.806389	-92.4335573,18.0676481
221	-93.097222,16.806944	-88.74898,18.0874
222	-93.097222,16.806944	-94.033333,18.116667
223	-91.43681,16.81247	-95.650403,18.125199
224	-91.43681,16.81247	-96.8564,18.13357
225	-91.43681,16.81247	-96.48278,18.201376
226	-91.43681,16.81247	-91.083333,18.216667
227	-93.296667,16.818333	-96.402804,18.237952
228	-93.125,16.818333	-96.408333,18.258333
229	-91.673611,16.820278	-95.116044,18.29842
230	-93.269444,16.833333	-88.725,18.303333
231	-93.132361,16.840667	-95.018611,18.356111
232	-94.749035,16.842487	-96.683333,18.383333
233	-94.749035,16.842487	-94.939444,18.3875
234	-94.749035,16.842487	-95.121667,18.401667
235	-94.749035,16.842487	-96.716742,18.415169
236	-94.749035,16.842487	-95.116667,18.416667
237	-93.076389,16.844444	-95.08333,18.41667
238	-93.076389,16.844444	-95.083333,18.433333
239	-93.076389,16.844444	-95.016667,18.433333
240	-94.766667,16.866667	-90.100116,18.434014
241	-94.766667,16.866667	-95.083552,18.434039
242	-94.766667,16.866667	-95.086885,18.434776
243	-94.766667,16.866667	-95.066892,18.450708
244	-94.766667,16.866667	-94.976944,18.464167
245	-93.20018,16.867461	-95.116667,18.483333
246	-93.107172,16.86982	-95.050221,18.484037
247	-93.107172,16.86982	-95.050278,18.484167
248	-95.04,16.876667	-95.072422,18.492145
249	-93.456111,16.878889	-95.44153,18.49781
250	-93.456667,16.879444	-95.033551,18.500706
251	-95.033333,16.883333	-95.033611,18.500833
252	-92.0206,16.8874	-88.295,18.501667
253	-93.520833,16.891944	-95.034445,18.502664
254	-91.736944,16.893333	-95.062723,18.505006
255	-91.759722,16.894444	-92.646667,18.533333
256	-90.9735464,16.8987631	-95.0608372,18.5415046
257	-90.9735464,16.8987631	-95.232339,18.552149
258	-90.9735464,16.8987631	-95.333333,18.566667
259	-94.66692,16.90008	-95.333558,18.567372
260	-94.66692,16.90008	-95.066892,18.570702
261	-94.66692,16.90008	-95.067001,18.583
262	-90.973333,16.901667	-95.066667,18.583333
263	-90.973333,16.901667	-95.066892,18.584032
264	-90.973333,16.901667	-88.56675,18.58404
265	-90.973333,16.901667	-90.256111,18.592778
266	-90.973333,16.901667	-95.066892,18.600701
267	-94.681667,16.905	-95.083552,18.600701
268	-94.681667,16.905	-90.821667,18.606667
269	-94.681667,16.905	-95.082222,18.608333
270	-92.096397,16.9079	-95.082442,18.60903
271	-95.04,16.93667	-95.666905,18.617369
272	-95.05833,16.93833	-95.100223,18.61737
273	-95.05833,16.93833	-88.250917,18.628813
274	-95.05833,16.93833	-92.466944,18.634167
275	-93.450833,16.939722	-95.09344,18.63995
276	-93.452222,16.94	-88.306667,18.643333
277	-93.445,16.945	-95.15417,18.64972
278	-93.445,16.945	-92.468333,18.651667
279	-92.083889,16.949167	-88.40008,18.66737
280	-93.438889,16.956944	-96.772098,18.678069
281	-93.438889,16.956944	-96.766667,18.683333
282	-93.385,16.966667	-95.116667,18.69657
283	-95.033333,16.966667	-97.10027,18.85069
284	-95.1,16.966667	-96.883333,18.866667
285	-93.46111,16.96722	-96.83359,18.867355
286	-91.599444,16.978611	-96.88359,18.86736
287	-95,16.983333	-95.933333,18.883333
288	-95,16.983333	-96.933592,18.884014
289	-93.378611,16.995278	-97.0126,18.907049
290	-91.583333,17	-96.833333,18.916667
291	-93.666667,17	-96.852379,18.926748
292	-94.689444,17.006667	-90.248917,19.046278
293	-94.689444,17.006667	-87.980539,19.069737
294	-91.583333,17.033333	-97.031517,19.097927
295	-91.583333,17.033333	-96.966667,19.166667
296	-91.583333,17.033333	-96.960486,19.180693
297	-91.583333,17.033333	-96.943333,19.191667
298	-91.583333,17.033333	-89.438611,19.276944
299	-95.05,17.066667	-96.771667,19.356667
300	-95.05,17.066667	-96.871667,19.366667
301	-95.033333,17.066667	-96.866667,19.366667
302	-95.05,17.066667	-96.933333,19.383333
303	-95.05,17.066667	-96.966667,19.416667
304	-95.05,17.06667	-96.964419,19.423773
305	-95.05,17.06667	-96.91686,19.53353
306	-94.05,17.066819	-96.928333,19.545
307	-94.05,17.066819	-96.3957,19.5589
308	-95.033611,17.0675	-88.026389,19.585278
309	-95.050278,17.0675	-88.030072,19.605657
310	-95.025496,17.069468	-96.888724,19.611402
311	-95.025496,17.069468	-96.913889,19.664444
312	-94.84,17.075	-88.500005,19.66667
313	-94.600833,17.075556	-87.931667,19.723333
314	-94.061111,17.0775	-96.862083,19.769944
315	-95.041166,17.088001	-87.580555,19.818056
316	-95.041166,17.088001	-87.580556,19.818056
317	-95.033333,17.093333	-97.783333,19.866667
318	-91.916667,17.1	-97.783612,19.867304
319	-95.016889,17.100777	-96.716667,19.916667
320	-95.033333,17.108333	-96.7167,19.9167
321	-95.033333,17.133333	-97.283,19.933
322	-95.033333,17.133333	-97.28333,19.93333
323	-95.033333,17.133333	-97.16805,20.003906
324	-95.033333,17.133333	-97.516667,20.091667
325	-95.033549,17.134105	-88.91678,20.11683
326	-95.033549,17.134105	-88.923333,20.126667
327	-95.033549,17.134105	-97.992008,20.214367
328	-95.062493,17.137193	-97.888611,20.278889
329	-95.033333,17.138333	-97.885278,20.362222
330	-95.033333,17.138333	-97.849852,20.398607
331	-95.033333,17.138333	-97.863333,20.446667
332	-95.066667,17.15	-97.189721,20.463209
333	-95.033333,17.166667	-97.016667,20.466667
334	-95.033333,17.166667	-97.846711,20.476623
335	-95.03355,17.167444	-87.733333,20.483333
336	-95.03355,17.167444	-88.578333,20.668333
337	-95.066667,17.183333	-88.578414,20.668935
338	-95.066667,17.183333	-88.57841,20.66894
339	-95.733333,17.183333	-88.536753,20.670605
340	-95.06689,17.184103	-97.416667,20.733333
341	-95.06689,17.184103	-88.56675,20.76727
342	-94.921667,17.191667	-97.489196,20.767434
343	-94.921667,17.191667	-97.477595,20.783011
344	-94.921667,17.191667	-97.466667,20.783333
345	-94.921667,17.191667	-87.665,20.855
346	-89.61667,17.21667	-87.66506,20.8556
347	-95.033333,17.223333	-87.203333,20.981667
348	-89.61333,17.225	-87.624748,21.04195
349	-92.118889,17.260556	-98.987333,21.066666
350	-92.320556,17.279722	-98.853333,21.093333
351	-91.316841,17.30077	-86.816667,21.096667
352	-92.778333,17.306667	-98.591667,21.098333
353	-92.778502,17.307439	-87.71681,21.20019
354	-93,17.318333	-98.781667,21.201667
355	-93.000177,17.319098	-87.725,21.211667
356	-93.016998,17.347	-98.795,21.253333
357	-93.010002,17.351	-98.666703,21.254022
358	-93,17.366667	-98.793333,21.268333
359	-93,17.366667	-98.783333,21.283333
360	-93.000177,17.367436	-99.0120476,21.3655297
361	-93.012778,17.368611	-87.67778,21.40083
362	-95.076667,17.385	-87.667,21.459
363	-91.385,17.393333	-97.660237,21.599933
364	-91.135137,17.442433	-97.583333,21.666667
365	-95.933333,17.45	-99.011667,21.696667
366	-92.045833,17.483333	-97.583611,21.750556
367	-94.85,17.483333	-99.53695,21.804583
368	-88.206164,17.500524	-99.4616,21.9361
369	-88.206164,17.500524	-99.417142,22.016294
370	-88.206164,17.500524	-97.835,22.251667
371	-88.206164,17.500524	-99.280014,22.373095
372	-88.206164,17.500524	-99.136667,22.383333
373	-88.206164,17.500524	-97.961667,22.398333
374	-88.206164,17.500524	-99.33076,22.518294
375	-88.206164,17.500524	-99.075,23.023333
376	-88.206164,17.500524	-99.081667,23.026667
377	-88.206164,17.500524	-99.110241,23.047038
378	-88.206164,17.500524	-99.150389,23.049889
379	-88.206164,17.500524	-99.150001,23.049999
380	-88.206164,17.500524	-99.145946,23.057305
381	-88.206164,17.500524	-99.116667,23.066667
382	-88.206164,17.500524	-99.116987,23.067151
383	-88.206164,17.500524	-99.145278,23.078611
384	-88.206164,17.500524	-99.138333,23.078611
385	-88.206164,17.500524	-99.153156,23.084785
386	-88.206164,17.500524	-99.161306,23.085
387	-88.206164,17.500524	-99.138333,23.086667
388	-88.206164,17.500524	-99.192583,23.100972
389	-88.206164,17.500524	-99.140797,23.112575
390	-88.206164,17.500524	-99.146633,23.113839
391	-88.206164,17.500524	-99.091667,23.116667
392	-88.206164,17.500524	-99.11333,23.14167
393	-88.206164,17.500524	-99.173241,23.192598
394	-88.206164,17.500524	-98.476973,23.300471
395	-88.206164,17.500524	-85.95089,11.83758
396	-88.206164,17.500524	-88.30538,18.50361
397	-91.983337,17.509036	-98.98733,21.06667
398	-91.983337,17.509036	-87.67777,21.40083
399	-91.983337,17.509036	-87.63934,19.85095
400	-91.983337,17.509036	-84.83836,9.97625
401	-91.983337,17.509036	-88.01361,15.50278
402	-91.983337,17.509036	-95.0729,18.62188
403	-91.983337,17.509036	-93.4193,16.7787
404	-91.983337,17.509036	-86.278,11.998
405	-91.983337,17.509036	-85.995,11.834
406	-91.983337,17.509036	-86.917,15.75971
407	-91.980556,17.509167	-99.11333,23.14166
408	-91.980556,17.509167	-96.86208,19.76994
409	-91.980556,17.509167	-95.01861,18.35611
410	-91.980556,17.509167	-97.51667,20.09167
411	-91.980556,17.509167	-98.85333,21.09333
412	-91.980556,17.509167	-95.12366667,18.55125
413	-91.980556,17.509167	-94.72444,18.30542
414	-91.980556,17.509167
415	-91.980556,17.509167
416	-91.980556,17.509167
417	-91.980155,17.510759
418	-93.023333,17.52
419	-92.956667,17.545
420	-92.956667,17.545
421	-92.80167,17.56
422	-92.801667,17.56
423	-92.801667,17.56
424	-92.801667,17.56
425	-92.801667,17.56
426	-92.801667,17.56
427	-95.107605,17.562912
428	-95.107605,17.562912
429	-95.107605,17.562912
430	-95.107605,17.562912
431	-88.700073,17.591074
432	-88.700073,17.591074
433	-96.341667,17.645
434	-95.7333,17.6667
435	-95.133552,17.734075
436	-95.133552,17.734075
437	-95.133552,17.734075
438	-88.337288,17.749545
439	-88.337288,17.749545
440	-88.337288,17.749545
441	-88.337288,17.749545
442	-88.337288,17.749545
443	-88.337288,17.749545
444	-88.337288,17.749545
445	-88.337288,17.749545
446	-88.333328,17.749999
447	-88.333328,17.749999
448	-88.333328,17.749999
449	-88.333328,17.749999
450	-96.321667,17.753333
451	-96.321667,17.753333
452	-96.311667,17.76
453	-96.311667,17.76
454	-96.285,17.763333
455	-96.285,17.763333
456	-91.528333,17.801667
457	-91.528476,17.802415
458	-91.528476,17.802415
459	-91.528476,17.802415
460	-91.528476,17.802415
461	-91.528476,17.802415
462	-91.528476,17.802415
463	-95.8167,17.8333
464	-93.883333,17.870833
465	-93.363333,17.895
466	-88.61667,17.9
467	-88.61667,17.9
468	-88.85,17.933333
469	-88.85,17.933333
470	-88.875,17.939722
471	-95.2,17.983333
472	-95.2,17.983333
473	-95.2,17.983333
474	-95.2,17.983333
475	-95.20022,17.98406
476	-95.20022,17.98406
477	-95.20022,17.98406
478	-94.53354,17.984063
479	-95.877264,18.042879
480	-95.885,18.045
481	-88.779167,18.046111
482	-92.4335573,18.0676481
483	-92.4335573,18.0676481
484	-88.74898,18.0874
485	-88.74898,18.0874
486	-95.616667,18.1
487	-94.033333,18.116667
488	-94.033333,18.116667
489	-94.033333,18.116667
490	-94.033333,18.116667
491	-94.033333,18.116667
492	-94.033333,18.116667
493	-94.033333,18.116667
494	-94.033333,18.116667
495	-94.033333,18.116667
496	-95.650403,18.125199
497	-96.8564,18.13357
498	-96.8564,18.13357
499	-95.8,18.15
500	-94.416667,18.15
501	-96.483333,18.2
502	-96.483333,18.2
503	-96.483333,18.2
504	-96.483333,18.2
505	-96.483333,18.2
506	-96.483333,18.2
507	-96.483333,18.2
508	-96.483333,18.2
509	-96.483333,18.2
510	-96.483333,18.2
511	-96.483333,18.2
512	-96.483333,18.2
513	-96.483333,18.2
514	-96.48278,18.201376
515	-96.48278,18.201376
516	-96.48278,18.201376
517	-96.48278,18.201376
518	-96.48278,18.201376
519	-96.48278,18.201376
520	-96.48278,18.201376
521	-96.48278,18.201376
522	-96.48278,18.201376
523	-96.48278,18.201376
524	-96.48278,18.201376
525	-96.48278,18.201376
526	-96.48278,18.201376
527	-91.083333,18.216667
528	-91.083333,18.216667
529	-90.2,18.23333
530	-90.2,18.23333
531	-96.402804,18.237952
532	-96.408333,18.258333
533	-96.408333,18.258333
534	-96.408333,18.258333
535	-96.408333,18.258333
536	-96.408333,18.258333
537	-96.408333,18.258333
538	-96.408333,18.258333
539	-96.408333,18.258333
540	-94.85,18.26667
541	-95.116044,18.29842
542	-95.116044,18.29842
543	-95.116044,18.29842
544	-95.116044,18.29842
545	-95.116667,18.3
546	-95.116667,18.3
547	-95.116667,18.3
548	-95.116667,18.3
549	-88.725,18.303333
550	-88.725,18.303333
551	-95.018611,18.356111
552	-95.018611,18.356111
553	-96.683333,18.383333
554	-94.939444,18.3875
555	-94.939444,18.3875
556	-94.939444,18.3875
557	-95.121667,18.401667
558	-95.121667,18.401667
559	-96.716742,18.415169
560	-95.116667,18.416667
561	-95.116667,18.416667
562	-95.116667,18.416667
563	-95.08333,18.41667
564	-94.9651,18.43
565	-94.9651,18.43
566	-94.9651,18.43
567	-94.9651,18.43
568	-94.9651,18.43
569	-94.9651,18.43
570	-94.9651,18.43
571	-94.9651,18.43
572	-94.9651,18.43
573	-94.9651,18.43
574	-94.9651,18.43
575	-94.9651,18.43
576	-95.083333,18.433333
577	-95.016667,18.433333
578	-95.016667,18.433333
579	-95.016667,18.433333
580	-95.016667,18.433333
581	-95.016667,18.433333
582	-95.016667,18.433333
583	-95.016667,18.433333
584	-90.100116,18.434014
585	-90.100116,18.434014
586	-90.100116,18.434014
587	-90.100116,18.434014
588	-90.100116,18.434014
589	-95.083552,18.434039
590	-95.086885,18.434776
591	-95.086885,18.434776
592	-95.086885,18.434776
593	-95.066667,18.45
594	-95.183333,18.45
595	-95.183333,18.45
596	-95.183333,18.45
597	-95.066892,18.450708
598	-94.976944,18.464167
599	-94.976944,18.464167
600	-95.45,18.466667
601	-95.45,18.466667
602	-95.45,18.466667
603	-95.45,18.466667
604	-95.45,18.466667
605	-95.45,18.466667
606	-95.45,18.466667
607	-95.45,18.466667
608	-95.45,18.46667
609	-95.34,18.481667
610	-95.34,18.481667
611	-95.05,18.48333
612	-95.05,18.48333
613	-95.05,18.48333
614	-95.05,18.48333
615	-95.05,18.48333
616	-95.05,18.48333
617	-95.05,18.48333
618	-95.05,18.48333
619	-95.05,18.48333
620	-95.05,18.48333
621	-95.05,18.48333
622	-95.116667,18.483333
623	-95.116667,18.483333
624	-95.05,18.483333
625	-95.05,18.483333
626	-95.05,18.483333
627	-95.05,18.483333
628	-95.05,18.483333
629	-95.05,18.483333
630	-95.05,18.483333
631	-95.05,18.483333
632	-95.05,18.483333
633	-95.05,18.483333
634	-95.05,18.483333
635	-95.05,18.483333
636	-95.05,18.483333
637	-95.05,18.483333
638	-95.05,18.483333
639	-95.05,18.483333
640	-95.05,18.483333
641	-95.05,18.483333
642	-95.05,18.483333
643	-95.05,18.483333
644	-95.05,18.483333
645	-95.05,18.483333
646	-95.05,18.483333
647	-95.05,18.483333
648	-95.05,18.483333
649	-95.05,18.483333
650	-95.05,18.483333
651	-95.05,18.483333
652	-95.05,18.483333
653	-95.05,18.483333
654	-95.05,18.483333
655	-95.05,18.483333
656	-95.05,18.483333
657	-95.05,18.483333
658	-95.05,18.483333
659	-95.05,18.483333
660	-95.05,18.483333
661	-95.05,18.483333
662	-95.05,18.483333
663	-95.05,18.483333
664	-95.05,18.483333
665	-95.05,18.483333
666	-95.05,18.483333
667	-95.05,18.483333
668	-95.05,18.483333
669	-95.05,18.483333
670	-95.05,18.483333
671	-95.05,18.483333
672	-95.05,18.483333
673	-95.05,18.483333
674	-95.05,18.483333
675	-95.116667,18.483333
676	-95.116667,18.483333
677	-95.116667,18.483333
678	-95.05,18.483333
679	-95.05,18.483333
680	-95.05,18.483333
681	-95.05,18.483333
682	-95.05,18.483333
683	-95.05,18.483333
684	-95.05,18.483333
685	-95.05,18.483333
686	-95.05,18.483333
687	-95.05,18.483333
688	-95.05,18.483333
689	-95.05,18.483333
690	-95.05,18.483333
691	-95.05,18.483333
692	-95.05,18.483333
693	-95.05,18.483333
694	-95.05,18.483333
695	-95.05,18.483333
696	-95.05,18.483333
697	-95.05,18.483333
698	-95.05,18.483333
699	-95.05,18.483333
700	-95.05,18.483333
701	-95.05,18.483333
702	-95.05,18.483333
703	-95.05,18.483333
704	-95.05,18.483333
705	-95.05,18.483333
706	-95.05,18.483333
707	-95.05,18.483333
708	-95.05,18.483333
709	-95.05,18.483333
710	-95.05,18.483333
711	-95.05,18.483333
712	-95.05,18.483333
713	-95.050221,18.484037
714	-95.050221,18.484037
715	-95.050221,18.484037
716	-95.050221,18.484037
717	-95.050278,18.484167
718	-95.050278,18.484167
719	-95.050278,18.484167
720	-95.050278,18.484167
721	-95.050278,18.484167
722	-95.050278,18.484167
723	-95.050278,18.484167
724	-95.050278,18.484167
725	-95.050278,18.484167
726	-95.050278,18.484167
727	-95.050278,18.484167
728	-95.050278,18.484167
729	-95.050278,18.484167
730	-95.050278,18.484167
731	-95.050278,18.484167
732	-95.050278,18.484167
733	-95.050278,18.484167
734	-95.050278,18.484167
735	-95.050278,18.484167
736	-95.050278,18.484167
737	-95.050278,18.484167
738	-95.050278,18.484167
739	-95.050278,18.484167
740	-95.050278,18.484167
741	-95.050278,18.484167
742	-95.050278,18.484167
743	-95.050278,18.484167
744	-95.050278,18.484167
745	-95.050278,18.484167
746	-95.050278,18.484167
747	-95.050278,18.484167
748	-95.050278,18.484167
749	-95.050278,18.484167
750	-95.050278,18.484167
751	-95.050278,18.484167
752	-95.050278,18.484167
753	-95.050278,18.484167
754	-95.050278,18.484167
755	-95.050278,18.484167
756	-95.050278,18.484167
757	-95.050278,18.484167
758	-95.050278,18.484167
759	-95.050278,18.484167
760	-95.050278,18.484167
761	-95.050278,18.484167
762	-96.77,18.485
763	-95.072422,18.492145
764	-95.072422,18.492145
765	-95.44153,18.49781
766	-95.44153,18.49781
767	-95.44153,18.49781
768	-95.44153,18.49781
769	-95.44153,18.49781
770	-95.44153,18.49781
771	-88.2833,18.5
772	-88.2833,18.5
773	-88.2833,18.5
774	-88.2833,18.5
775	-88.2833,18.5
776	-89.0833,18.5
777	-88.2833,18.5
778	-95.05,18.5
779	-95.03333,18.5
780	-95.05,18.5
781	-95.05,18.5
782	-95.033333,18.5
783	-95.033333,18.5
784	-95.033333,18.5
785	-95.033333,18.5
786	-95.033333,18.5
787	-95.033333,18.5
788	-95.05,18.5
789	-95.033333,18.5
790	-95.033333,18.5
791	-95.0167,18.5
792	-95.0167,18.5
793	-95.033551,18.500706
794	-95.033551,18.500706
795	-95.033551,18.500706
796	-95.033551,18.500706
797	-95.033611,18.500833
798	-88.295,18.501667
799	-95.034445,18.502664
800	-95.034445,18.502664
801	-95.034445,18.502664
802	-95.034445,18.502664
803	-95.034445,18.502664
804	-95.034445,18.502664
805	-95.034445,18.502664
806	-95.034445,18.502664
807	-95.034445,18.502664
808	-95.034445,18.502664
809	-95.034445,18.502664
810	-95.034445,18.502664
811	-95.034445,18.502664
812	-95.034445,18.502664
813	-95.034445,18.502664
814	-95.062723,18.505006
815	-92.646667,18.533333
816	-92.646667,18.533333
817	-92.646667,18.533333
818	-95.0608372,18.5415046
819	-95.0608372,18.5415046
820	-95.232339,18.552149
821	-95.232339,18.552149
822	-95.232339,18.552149
823	-95.232339,18.552149
824	-95.232339,18.552149
825	-95.232339,18.552149
826	-95.232339,18.552149
827	-95.232339,18.552149
828	-95.232339,18.552149
829	-95.232339,18.552149
830	-95.232339,18.552149
831	-95.333333,18.566667
832	-95.333333,18.566667
833	-95.3,18.566667
834	-95.333333,18.566667
835	-95.3,18.566667
836	-95.333333,18.566667
837	-95.3,18.566667
838	-95.3,18.566667
839	-95.3,18.566667
840	-95.3,18.566667
841	-95.3,18.566667
842	-95.333333,18.566667
843	-95.3,18.566667
844	-95.3,18.566667
845	-95.333558,18.567372
846	-95.333558,18.567372
847	-95.066667,18.57
848	-95.066667,18.57
849	-95.066667,18.57
850	-95.066892,18.570702
851	-95.066892,18.570702
852	-95.066892,18.570702
853	-95.067001,18.583
854	-95.067001,18.583
855	-95.05,18.58333
856	-95.05,18.58333
857	-95.05,18.58333
858	-95.05,18.58333
859	-95.05,18.58333
860	-95.05,18.58333
861	-95.05,18.58333
862	-95.05,18.58333
863	-95.05,18.58333
864	-95.05,18.58333
865	-95.05,18.58333
866	-95.066667,18.583333
867	-95.066667,18.583333
868	-95.066667,18.583333
869	-95.066667,18.583333
870	-95.066667,18.583333
871	-95.066667,18.583333
872	-95.066667,18.583333
873	-95.066892,18.584032
874	-95.066892,18.584032
875	-88.56675,18.58404
876	-88.56675,18.58404
877	-90.256111,18.592778
878	-90.256111,18.592778
879	-95.066667,18.6
880	-95.066667,18.6
881	-95.066667,18.6
882	-95.066667,18.6
883	-95.066667,18.6
884	-95.066667,18.6
885	-95.066667,18.6
886	-95.066667,18.6
887	-95.066667,18.6
888	-95.066667,18.6
889	-95.066667,18.6
890	-95.066667,18.6
891	-95.066667,18.6
892	-95.066667,18.6
893	-95.066667,18.6
894	-95.066667,18.6
895	-95.066667,18.6
896	-95.066667,18.6
897	-95.066667,18.6
898	-95.066667,18.6
899	-95.066667,18.6
900	-95.066667,18.6
901	-95.066667,18.6
902	-95.066667,18.6
903	-95.066667,18.6
904	-95.066667,18.6
905	-95.066667,18.6
906	-95.066667,18.6
907	-95.066667,18.6
908	-95.066667,18.6
909	-95.066667,18.6
910	-95.066667,18.6
911	-95.066667,18.6
912	-95.066667,18.6
913	-95.066667,18.6
914	-95.083333,18.6
915	-95.066667,18.6
916	-95.066667,18.6
917	-95.066667,18.6
918	-95.066667,18.6
919	-95.066667,18.6
920	-95.066667,18.6
921	-95.066667,18.6
922	-95.083333,18.6
923	-95.066667,18.6
924	-95.066667,18.6
925	-95.066667,18.6
926	-95.066667,18.6
927	-95.066667,18.6
928	-95.066667,18.6
929	-95.083333,18.6
930	-95.066667,18.6
931	-95.066667,18.6
932	-95.066667,18.6
933	-95.066667,18.6
934	-95.066667,18.6
935	-95.066667,18.6
936	-95.083333,18.6
937	-95.066892,18.600701
938	-95.066892,18.600701
939	-95.066892,18.600701
940	-95.066892,18.600701
941	-95.066892,18.600701
942	-95.066892,18.600701
943	-95.066892,18.600701
944	-95.066892,18.600701
945	-95.066892,18.600701
946	-95.083552,18.600701
947	-95.066892,18.600701
948	-95.066892,18.600701
949	-95.066892,18.600701
950	-95.083552,18.600701
951	-95.066892,18.600701
952	-95.066892,18.600701
953	-95.066892,18.600701
954	-95.066892,18.600701
955	-95.066892,18.600701
956	-95.066892,18.600701
957	-95.066892,18.600701
958	-95.066892,18.600701
959	-95.066892,18.600701
960	-95.066892,18.600701
961	-95.066892,18.600701
962	-95.066892,18.600701
963	-95.066892,18.600701
964	-95.066892,18.600701
965	-95.066892,18.600701
966	-95.066892,18.600701
967	-95.066892,18.600701
968	-95.066892,18.600701
969	-95.066892,18.600701
970	-95.083552,18.600701
971	-95.066892,18.600701
972	-95.083552,18.600701
973	-95.066892,18.600701
974	-95.066892,18.600701
975	-95.066892,18.600701
976	-95.066892,18.600701
977	-95.066892,18.600701
978	-95.066892,18.600701
979	-95.066892,18.600701
980	-95.066892,18.600701
981	-95.066892,18.600701
982	-95.066892,18.600701
983	-95.066892,18.600701
984	-95.066892,18.600701
985	-95.066892,18.600701
986	-95.066892,18.600701
987	-95.066892,18.600701
988	-95.066892,18.600701
989	-95.066892,18.600701
990	-95.066892,18.600701
991	-95.066892,18.600701
992	-90.821667,18.606667
993	-90.821667,18.606667
994	-95.082222,18.608333
995	-95.082442,18.60903
996	-95.1,18.616667
997	-95.666905,18.617369
998	-95.666905,18.617369
999	-95.100223,18.61737
1000	-88.250917,18.628813
1001	-92.466944,18.634167
1002	-95.09344,18.63995
1003	-95.09344,18.63995
1004	-95.09344,18.63995
1005	-88.306667,18.643333
1006	-95.15417,18.64972
1007	-95.15417,18.64972
1008	-92.468333,18.651667
1009	-88.40008,18.66737
1010	-96.772098,18.678069
1011	-96.772098,18.678069
1012	-96.772098,18.678069
1013	-96.772098,18.678069
1014	-96.772098,18.678069
1015	-96.772098,18.678069
1016	-96.772098,18.678069
1017	-96.766667,18.683333
1018	-96.766667,18.683333
1019	-96.766667,18.683333
1020	-96.766667,18.683333
1021	-96.766667,18.683333
1022	-96.766667,18.683333
1023	-96.766667,18.683333
1024	-95.116667,18.69657
1025	-89.27,18.806111
1026	-97.1,18.85
1027	-97.10027,18.85069
1028	-97.10027,18.85069
1029	-97.10027,18.85069
1030	-96.883333,18.866667
1031	-96.83359,18.867355
1032	-96.88359,18.86736
1033	-95.933333,18.883333
1034	-95.933333,18.883333
1035	-95.933333,18.883333
1036	-96.933592,18.884014
1037	-98.433333,18.9
1038	-97,18.9
1039	-97.0126,18.907049
1040	-96.833333,18.916667
1041	-96.833333,18.916667
1042	-96.833333,18.916667
1043	-96.833333,18.916667
1044	-96.833333,18.916667
1045	-96.833333,18.916667
1046	-96.833333,18.916667
1047	-96.833333,18.916667
1048	-96.833333,18.916667
1049	-96.852379,18.926748
1050	-97.05,18.933333
1051	-90.248917,19.046278
1052	-87.980539,19.069737
1053	-87.980539,19.069737
1054	-97.031517,19.097927
1055	-97.033333,19.1
1056	-96.966667,19.166667
1057	-96.966667,19.166667
1058	-96.960486,19.180693
1059	-96.960486,19.180693
1060	-96.943333,19.191667
1061	-89.438611,19.276944
1062	-96.566667,19.35
1063	-96.771667,19.356667
1064	-96.771667,19.356667
1065	-96.871667,19.366667
1066	-96.866667,19.366667
1067	-96.866667,19.366667
1068	-96.866667,19.366667
1069	-96.871667,19.366667
1070	-96.871667,19.366667
1071	-96.933333,19.383333
1072	-96.933333,19.383333
1073	-97,19.4
1074	-97,19.4
1075	-96.966667,19.416667
1076	-97.02,19.418333
1077	-97.02,19.418333
1078	-97.02,19.418333
1079	-96.964419,19.423773
1080	-96.95,19.45
1081	-96.91686,19.53353
1082	-96.91686,19.53353
1083	-96.91686,19.53353
1084	-96.91686,19.53353
1085	-96.91686,19.53353
1086	-96.9275,19.54
1087	-96.9275,19.54
1088	-96.928333,19.545
1089	-96.928333,19.545
1090	-96.928333,19.545
1091	-96.928333,19.545
1092	-96.928333,19.545
1093	-96.3957,19.5589
1094	-88.026389,19.585278
1095	-88.026389,19.585278
1096	-88.05,19.6
1097	-88.05,19.6
1098	-88.05,19.6
1099	-88.05,19.6
1100	-88.05,19.6
1101	-88.05,19.6
1102	-88.05,19.6
1103	-88.05,19.6
1104	-96.916667,19.6
1105	-88.03,19.605
1106	-88.030072,19.605657
1107	-88.035,19.61
1108	-88.035,19.61
1109	-88.035,19.61
1110	-88.035,19.61
1111	-88.035,19.61
1112	-88.035,19.61
1113	-88.035,19.61
1114	-96.888724,19.611402
1115	-96.913889,19.664444
1116	-88.500005,19.66667
1117	-88.45,19.6667
1118	-88.45,19.6667
1119	-87.931667,19.723333
1120	-87.931667,19.723333
1121	-96.862083,19.769944
1122	-96.862083,19.769944
1123	-87.580555,19.818056
1124	-87.580556,19.818056
1125	-97.783333,19.866667
1126	-97.75,19.866667
1127	-97.783612,19.867304
1128	-96.716667,19.916667
1129	-96.716667,19.916667
1130	-96.7167,19.9167
1131	-96.7167,19.9167
1132	-97.283,19.933
1133	-97.283,19.933
1134	-97.283,19.933
1135	-97.283,19.933
1136	-97.283,19.933
1137	-97.283,19.933
1138	-97.283,19.933
1139	-97.283,19.933
1140	-97.283,19.933
1141	-97.283,19.933
1142	-97.283,19.933
1143	-96.85,19.9333
1144	-96.85,19.9333
1145	-97.28333,19.93333
1146	-97.28333,19.93333
1147	-96.85,19.933333
1148	-97.16805,20.003906
1149	-97.16805,20.003906
1150	-96.65,20.0333
1151	-96.65,20.0333
1152	-96.65,20.033333
1153	-96.65,20.033333
1154	-97.516667,20.091667
1155	-97.516667,20.091667
1156	-97.516667,20.091667
1157	-97.516667,20.091667
1158	-97.516667,20.091667
1159	-97.516667,20.091667
1160	-97.516667,20.091667
1161	-97.516667,20.091667
1162	-97.516667,20.091667
1163	-97.516667,20.091667
1164	-88.91678,20.11683
1165	-88.91678,20.11683
1166	-88.91678,20.11683
1167	-88.923333,20.126667
1168	-88.923333,20.126667
1169	-88.923333,20.126667
1170	-97.68,20.166667
1171	-97.68,20.166667
1172	-97.68,20.166667
1173	-97.68,20.166667
1174	-97.68,20.166667
1175	-97.68,20.166667
1176	-97.68,20.166667
1177	-97.68,20.166667
1178	-97.68,20.166667
1179	-97.68,20.166667
1180	-97.68,20.166667
1181	-97.992008,20.214367
1182	-97.992008,20.214367
1183	-97.992008,20.214367
1184	-97.888611,20.278889
1185	-97.885278,20.362222
1186	-97.849852,20.398607
1187	-97.849852,20.398607
1188	-97.849852,20.398607
1189	-97.849852,20.398607
1190	-97.849852,20.398607
1191	-97.849852,20.398607
1192	-97.849852,20.398607
1193	-97.849852,20.398607
1194	-97.849852,20.398607
1195	-97.849852,20.398607
1196	-97.849852,20.398607
1197	-97.863333,20.446667
1198	-97.863333,20.446667
1199	-97.189721,20.463209
1200	-97.016667,20.466667
1201	-97.846711,20.476623
1202	-97.846711,20.476623
1203	-87.733333,20.483333
1204	-88.578333,20.668333
1205	-88.578333,20.668333
1206	-88.578333,20.668333
1207	-88.578333,20.668333
1208	-88.578414,20.668935
1209	-88.578414,20.668935
1210	-88.578414,20.668935
1211	-88.578414,20.668935
1212	-88.578414,20.668935
1213	-88.578414,20.668935
1214	-88.578414,20.668935
1215	-88.578414,20.668935
1216	-88.578414,20.668935
1217	-88.578414,20.668935
1218	-88.578414,20.668935
1219	-88.578414,20.668935
1220	-88.578414,20.668935
1221	-88.578414,20.668935
1222	-88.578414,20.668935
1223	-88.578414,20.668935
1224	-88.57841,20.66894
1225	-88.57841,20.66894
1226	-88.57841,20.66894
1227	-88.536667,20.67
1228	-88.536667,20.67
1229	-88.536667,20.67
1230	-88.536753,20.670605
1231	-97.416667,20.733333
1232	-88.56675,20.76727
1233	-88.56675,20.76727
1234	-97.489196,20.767434
1235	-97.489196,20.767434
1236	-97.489196,20.767434
1237	-97.489196,20.767434
1238	-97.489196,20.767434
1239	-97.489196,20.767434
1240	-97.489196,20.767434
1241	-97.489196,20.767434
1242	-97.489196,20.767434
1243	-97.489196,20.767434
1244	-97.477595,20.783011
1245	-97.466667,20.783333
1246	-97.466667,20.783333
1247	-97.466667,20.783333
1248	-97.466667,20.783333
1249	-97.466667,20.783333
1250	-97.466667,20.783333
1251	-97.466667,20.783333
1252	-97.466667,20.783333
1253	-97.466667,20.783333
1254	-97.466667,20.783333
1255	-87.65,20.8333
1256	-87.665,20.855
1257	-87.665,20.855
1258	-87.66506,20.8556
1259	-87.66506,20.8556
1260	-98.55,20.95
1261	-98.55,20.950278
1262	-87.203333,20.981667
1263	-87.624748,21.04195
1264	-98.987333,21.066666
1265	-98.987333,21.066666
1266	-98.987333,21.066666
1267	-98.853333,21.093333
1268	-98.853333,21.093333
1269	-86.816667,21.096667
1270	-98.591667,21.098333
1271	-87.4333,21.1
1272	-86.84,21.166667
1273	-87.71681,21.20019
1274	-98.781667,21.201667
1275	-87.725,21.211667
1276	-98.89,21.223333
1277	-98.89,21.223333
1278	-98.85,21.243333
1279	-98.795,21.253333
1280	-98.795,21.253333
1281	-98.666703,21.254022
1282	-98.666703,21.254022
1283	-98.793333,21.268333
1284	-98.793333,21.268333
1285	-98.78,21.276667
1286	-98.783333,21.283333
1287	-99.0120476,21.3655297
1288	-87.67778,21.40083
1289	-98.97,21.423333
1290	-99.513333,21.44
1291	-99.513333,21.44
1292	-87.667,21.459
1293	-98.885,21.46
1294	-98.85,21.466667
1295	-97.366667,21.55
1296	-97.366667,21.55
1297	-97.4,21.55
1298	-97.4,21.55
1299	-97.660237,21.599933
1300	-97.660237,21.599933
1301	-97.660237,21.599933
1302	-97.583333,21.666667
1303	-97.583333,21.666667
1304	-97.583333,21.666667
1305	-97.583333,21.666667
1306	-99.011667,21.696667
1307	-99.011667,21.696667
1308	-99.1,21.733333
1309	-97.583611,21.750556
1310	-99.53695,21.804583
1311	-99.39167,21.92
1312	-99.39167,21.92
1313	-99.39167,21.92
1314	-99.4616,21.9361
1315	-99.4616,21.9361
1316	-99.4616,21.9361
1317	-99.4616,21.9361
1318	-99.4616,21.9361
1319	-99.4616,21.9361
1320	-99.01,21.981667
1321	-99.417142,22.016294
1322	-98.18,22.055
1323	-97.835,22.251667
1324	-99.280014,22.373095
1325	-99.136667,22.383333
1326	-99.136667,22.383333
1327	-99.136667,22.383333
1328	-99.136667,22.383333
1329	-99.136667,22.383333
1330	-99.136667,22.383333
1331	-97.961667,22.398333
1332	-97.961667,22.398333
1333	-97.961667,22.398333
1334	-97.961667,22.398333
1335	-99.4,22.516667
1336	-99.4,22.516667
1337	-99.4,22.516667
1338	-99.33076,22.518294
1339	-99.33076,22.518294
1340	-99.33076,22.518294
1341	-99.33076,22.518294
1342	-99.33076,22.518294
1343	-99.33076,22.518294
1344	-99.33076,22.518294
1345	-99.33076,22.518294
1346	-99.33076,22.518294
1347	-99.4,22.583333
1348	-99.4,22.6
1349	-99.4,22.6
1350	-99.4,22.6
1351	-99.4,22.6
1352	-99.075,23.023333
1353	-99.075,23.023333
1354	-99.081667,23.026667
1355	-99.081667,23.026667
1356	-99.081667,23.026667
1357	-99.15,23.033333
1358	-99.15,23.033333
1359	-99.15,23.033333
1360	-99.110241,23.047038
1361	-99.150389,23.049889
1362	-99.150389,23.049889
1363	-99.150001,23.049999
1364	-99.145946,23.057305
1365	-99.116667,23.066667
1366	-99.116667,23.066667
1367	-99.116667,23.066667
1368	-99.116667,23.066667
1369	-99.116987,23.067151
1370	-99.116987,23.067151
1371	-99.145278,23.078611
1372	-99.138333,23.078611
1373	-99.153156,23.084785
1374	-99.153156,23.084785
1375	-99.153156,23.084785
1376	-99.153156,23.084785
1377	-99.161306,23.085
1378	-99.161306,23.085
1379	-99.138333,23.086667
1380	-99.138333,23.086667
1381	-99.138333,23.086667
1382	-99.192583,23.100972
1383	-99.192583,23.100972
1384	-99.192583,23.100972
1385	-99.140797,23.112575
1386	-99.140797,23.112575
1387	-99.140797,23.112575
1388	-99.140797,23.112575
1389	-99.140797,23.112575
1390	-99.146633,23.113839
1391	-99.091667,23.116667
1392	-99.11333,23.14167
1393	-99.173241,23.192598
1394	-98.476667,23.3
1395	-98.476973,23.300471
1396	-86.35,13.08333
1397	-85.95089,11.83758
1398	-88.30538,18.50361
1399	-98.98733,21.06667
1400	-87.67777,21.40083
1401	-95.05,18.58333
1402	-95.05,18.58333
1403	-87.63934,19.85095
1404	-95.05,18.58333
1405	-84.83836,9.97625
1406	-88.01361,15.50278
1407	-98.55,20.95
1408	-95.09344,18.63995
1409	-95.0729,18.62188
1410	-93.4193,16.7787
1411	-86.278,11.998
1412	-85.995,11.834
1413	-91.612,14.6
1414	-86.917,15.75971
1415	-86.917,15.75971
1416	-91.612,14.6
1417	-91.612,14.6
1418	-91.612,14.6
1419	-99.11333,23.14166
1420	-99.11333,23.14166
1421	-99.4616,21.9361
1422	-89.05,14.867
1423	-89.05,14.867
1424	-92.0206,16.8874
1425	-96.86208,19.76994
1426	-96.86208,19.76994
1427	-95.01861,18.35611
1428	-95.01861,18.35611
1429	-97.51667,20.09167
1430	-99.4616,21.9361
1431	-98.85333,21.09333
1432	-98.85333,21.09333
1433	-94.84,17.075
1434	-95.12366667,18.55125
1435	-94.72444,18.30542

## Sheet: Table_S2_Morpho_Color_Metadata
Table S2. Metadata for color and morphometric data.
taxon	cat	country	deparment/state	locality	latitude	longitude	altitude	COLLECTION	Morphometric	Color	DNA
Euphonia hirundinacea gnatho	101494	Nicaragua	Chinadega	Volcan de Chinandega	12.9811	-87.5678		AMNH	X	X
Euphonia hirundinacea gnatho	103215	Nicaragua	Matagalpa	Muy Muy	12.8899	-85.8419		AMNH	X	X
Euphonia hirundinacea gnatho	103482	Nicaragua	Nueva Segovia	Jalapa	13.9669	-86.1771		AMNH	X
Euphonia hirundinacea gnatho	103483	Nicaragua	Nueva Segovia	Jalapa	13.9669	-86.1771		AMNH	X
Euphonia hirundinacea gnatho	103485	Nicaragua	Nueva Segovia	Quilali	13.5664	-86.0257		AMNH	X	X
Euphonia hirundinacea gnatho	144667	Nicaragua	Jinotega	Jinotega	13.0908	-86.000556		AMNH	X	X
Euphonia hirundinacea gnatho	144668	Nicaragua	Matagalpa	Matagalpa	12.9234	-85.9212		AMNH	X	X
Euphonia hirundinacea gnatho	144669	Nicaragua	Granada	Volcano Mombacho	11.8324	-85.973		AMNH	X	X
Euphonia hirundinacea hirundinacea	328456	Honduras	Departamento de Santa Bárbara	San José	14.9833	-88.15		AMNH	X	X
Euphonia hirundinacea hirundinacea	328458	Honduras	Departamento de Santa Bárbara	San José	14.9833	-88.15		AMNH	X	X
Euphonia hirundinacea hirundinacea	328459	Honduras	Departamento de Santa Bárbara	San José	14.9833	-88.15		AMNH	X	X
Euphonia hirundinacea hirundinacea	328460	Honduras	Departamento de Santa Bárbara	San José	14.9833	-88.15		AMNH	X	X
Euphonia hirundinacea hirundinacea	328463	Honduras	Departamento de Santa Bárbara	Santa barbara	15.26	-88.2		AMNH	X
Euphonia hirundinacea hirundinacea	328465	Honduras	Departamento de Santa Bárbara	Santa barbara	15.26	-88.2		AMNH	X	X
Euphonia hirundinacea hirundinacea	328466	Honduras	Departamento de Santa Bárbara	Santa barbara	15.26	-88.2		AMNH	X	X
Euphonia hirundinacea hirundinacea	328469	Honduras	Copan	La liberta 16km S.E Santa Rita	14.8167	-89		AMNH	X	X
Euphonia hirundinacea hirundinacea	328470	Honduras	Francisco Morazán	Cantoral	13.9378	-87.2213	1508.36	AMNH	X	X
Euphonia hirundinacea hirundinacea	328471	Honduras	Francisco Morazán	Cantoral	13.9378	-87.2213	1508.36	AMNH	X	X
Euphonia hirundinacea gnatho	392731	Costa Rica	Provincia de Cártago	Aquiares	9.93948	-83.7223		AMNH	X
Euphonia hirundinacea gnatho	392732	Costa Rica	Provincia de Cártago	Aguacaliente	9.73055	-83.86	2069.6	AMNH	X	X
Euphonia hirundinacea gnatho	392733	Costa Rica	Provincia de Cártago	Aguacaliente	9.73055	-83.86	2069.6	AMNH	X	X
Euphonia hirundinacea gnatho	392734	Costa Rica	Provincia de Cártago	Aguacaliente	9.73055	-83.86		AMNH	X	X
Euphonia hirundinacea gnatho	392735	Costa Rica	Provincia de Cártago	Aguacaliente	9.73055	-83.86	2069.6	AMNH	X	X
Euphonia hirundinacea gnatho	392736	Costa Rica	Provincia de Cártago	Aguacaliente	9.73055	-83.86		AMNH	X	X
Euphonia hirundinacea gnatho	392737	Costa Rica	Provincia de Alajuela	Miravalles	10.7323	-85.0816		AMNH	X	X
Euphonia hirundinacea gnatho	392738	Costa Rica	Provincia de Cártago	Navarrito	9.73046	-83.8696		AMNH	X
Euphonia hirundinacea hirundinacea	398158	Guatemala	Suchitepequez Dept.	Finca Cipres	14.5781	-91.4493		AMNH	X	X
Euphonia hirundinacea hirundinacea	398182	Guatemala	Suchitepequez Dept.	Finca Cipres	14.5781	-91.4493		AMNH	X	X
Euphonia hirundinacea hirundinacea	398185	Guatemala	Departamento de Alta Verapaz	Finca Chamá	15.61	-90.5667	774	AMNH	X	X
Euphonia hirundinacea hirundinacea	398186	Guatemala	Departamento de Alta Verapaz	Finca Chamá	15.61	-90.5667	774	AMNH	X	X
Euphonia hirundinacea hirundinacea	398777	Guatemala	Suchitepequez Dept.	Finca Cipres	14.5781	-91.4493		AMNH	X	X
Euphonia hirundinacea hirundinacea	399340	Guatemala	Departamento de Retalhuleu	San Felipe	14.6206	-91.5961		AMNH	X	X
Euphonia hirundinacea hirundinacea	399341	Guatemala	Departamento de Retalhuleu	San Felipe	14.6206	-91.5961		AMNH	X	X
Euphonia hirundinacea hirundinacea	406717	Guatemala	Departamento de Alta Verapaz	Finca Chamá	15.61	-90.5667	775	AMNH	X	X
Euphonia hirundinacea hirundinacea	406718	Guatemala	Departamento de Alta Verapaz	Finca Chamá	15.61	-90.5667	774	AMNH	X	X
Euphonia hirundinacea hirundinacea	406719	Guatemala	Departamento de Alta Verapaz	Finca Chamá	15.61	-90.5667	776	AMNH	X	X
Euphonia hirundinacea gnatho	512295	Costa Rica	Provincia de Alajuela	Miravalles	10.7323	-85.0816		AMNH	X	X
Euphonia hirundinacea gnatho	512296	Costa Rica	Provincia de Alajuela	Miravalles	10.7323	-85.0816		AMNH	X	X
Euphonia hirundinacea hirundinacea	5027	México	Chiapas	26 km N Ocozocoautla	16.945	-93.445		CNAV	X	X
Euphonia hirundinacea hirundinacea	29025	México	Veracruz	Tres Zapotes 7.4km N	18.4692	-95.3709	258	CNAV	X	X
Euphonia hirundinacea hirundinacea	29028	México	Veracruz	Tres Zapotes 7.4km N	18.4692	-95.3709	258	CNAV	X
Euphonia hirundinacea hirundinacea	29037	México	Veracruz	Tres Zapotes 7.4km N	18.4692	-95.3709	255	CNAV	X
Euphonia hirundinacea hirundinacea	29040	México	Veracruz	Tres Zapotes 7.4km N	18.4692	-95.3709	258	CNAV	X
Euphonia hirundinacea hirundinacea	29292	México	Veracruz	LÛpez Mateos (Campamento)	18.43	-94.9651		CNAV	X
Euphonia hirundinacea hirundinacea	29305	México	Veracruz	LÛpez Mateos (Campamento)	18.43	-94.9651		CNAV	X
Euphonia hirundinacea hirundinacea	29310	México	Veracruz	LÛpez Mateos (Campamento)	19.5589	-96.3957		CNAV	X
Euphonia hirundinacea hirundinacea	29431	México	Veracruz	La Mancha, Rancho San Antonio. DesviaciÛn a Tinajas, frente a sasera Nieto.	19.5589	-96.3957	1	CNAV	X
Euphonia hirundinacea hirundinacea	29498	México	Veracruz	LÛpez Mateos (Campamento)	18.43	-94.9651	343	CNAV	X
Euphonia hirundinacea hirundinacea	29500	México	Veracruz	LÛpez Mateos (Campamento)	18.43	-94.9651		CNAV	X
Euphonia hirundinacea hirundinacea	29511	México	Veracruz	LÛpez Mateos (Campamento)	18.43	-94.9651	343	CNAV	X
Euphonia hirundinacea hirundinacea	29512	México	Veracruz	LÛpez Mateos (Campamento)	18.43	-94.9651		CNAV	X
Euphonia hirundinacea hirundinacea	29528	México	Veracruz	LÛpez Mateos (Campamento)	18.43	-94.9651		CNAV	X
Euphonia hirundinacea hirundinacea	29726	México	Oaxaca	Plan de Basura	18.1336	-96.8564	1362	CNAV	X
Euphonia hirundinacea hirundinacea	29819	México	Veracruz	LÛpez Mateos (Campamento)	18.43	-94.9651	343	CNAV	X
Euphonia hirundinacea hirundinacea	29844	México	Veracruz	LÛpez Mateos (Campamento)	18.43	-94.9651	343	CNAV	X
Euphonia hirundinacea hirundinacea	29854	México	Veracruz	LÛpez Mateos (Campamento)	18.43	-94.9651	343	CNAV	X
Euphonia hirundinacea hirundinacea	30253	México	Veracruz	LÛpez Mateos	18.43	-94.9651	343	CNAV	X
Euphonia hirundinacea hirundinacea	298119	México	Veracruz	López Mateos (Campamento)	18.43	-94.9651		CNAV	X
Euphonia hirundinacea hirundinacea	12424/p015628	México	Oaxaca	4 mi N, 2 mi E Matias Romero	16.9383	-95.0583		CNAV	X	X
Euphonia hirundinacea hirundinacea	29729	México	Oaxaca	Plan de Basura	18.1336	-96.8564	1362	CNAV	X
Euphonia hirundinacea hirundinacea	P009721	México	Puebla	Hueytamalco: 3 km N Est Exp Las Margaritas	19.9333	-97.2833	430	CNAV	X	X
Euphonia hirundinacea hirundinacea	P009722	México	Puebla	Hueytamalco: 3 km N Est Exp Las Margaritas	19.9333	-97.2833	430	CNAV	X	X
Euphonia hirundinacea hirundinacea	P009732	México	Oaxaca	16 km ENE Piedra Blanca	17.075	-94.84		CNAV	X	X
Euphonia hirundinacea hirundinacea	P009733	México	Oaxaca	4 mi N, 2 mi E Matias Romero	16.9383	-95.0583		CNAV	X
Euphonia hirundinacea hirundinacea	P009735	México	Chiapas	Ocozocoautla, Meyapac	16.775	-93.3367		CNAV	X	X
Euphonia hirundinacea hirundinacea	P013295	México	Tamaulipas	El Mante, El Encino	23.1417	-99.1133		CNAV	X	X
Euphonia hirundinacea hirundinacea	P015603	México	Oaxaca	Matias Romero	16.9367	-95.04		CNAV	X
Euphonia hirundinacea hirundinacea	P02386	México	Yucatán	Reserva de Río Lagartos, 12 Km S El Cuyo	21.4008	-87.6778		CNAV	X
Euphonia hirundinacea hirundinacea	P024127	México	Veracruz	200m N Ejido Magallanes				CNAV	X	X
Euphonia hirundinacea hirundinacea	P025516	México	Quintana Roo	Reserva Biosfera Sian Kaan, Rancho Viejo	20.2725	-87.4809		CNAV	X	X
Euphonia hirundinacea hirundinacea	p028779	México	Veracruz	1km al SW de Los organos	18.643	-95.152	207	CNAV	X
Euphonia hirundinacea hirundinacea	P31162	México	Veracruz	200m N Ejido Magallanes	18.2287	-94.9082		CNAV	X
Euphonia hirundinacea hirundinacea	Pe024128	México	Veracruz	200m N Ejido Magallanes	18.2287	-94.9082		CNAV	X	X
Euphonia hirundinacea hirundinacea	Pe024614	México	Veracruz	Mpio. San Andrés, 2 Km NW Poblado Laguna Escondida	18.604	-95.07		CNAV	X	X
Euphonia hirundinacea hirundinacea	Pe024896	México	Oaxaca	Sebastopol, Tuxtepec	18.0222	-96.1653		CNAV	X	X
Euphonia hirundinacea hirundinacea	23586	México	Yucatán	Reserva de Río Lagartos, 12 Km S El Cuyo	21.4008	-87.6778		CNAV		X
Euphonia hirundinacea hirundinacea	27693	México	Veracruz	Montepio	18.6399	-95.0934		CNAV		X
Euphonia hirundinacea hirundinacea	24126	México	Veracruz	200m N Ejido Magallanes	18.2287	-94.9082		CNAV		X
Euphonia hirundinacea hirundinacea	4303	México	Veracruz	Teocelo: Monte Blanco, 5 km E	19.3833	-96.9333		MZFC		X
Euphonia hirundinacea hirundinacea	10066	México	Veracruz	Arroyo Cayoapan 10 km E de Teocelo	19.3667	-96.8717		MZFC		X
Euphonia hirundinacea hirundinacea	12083	México	Oaxaca	Santa María Chimalapa: La Cabaña a 6.2 km NO de San Francisco la Paz	17.0668	-94.05	200	MZFC		X
Euphonia hirundinacea hirundinacea	13648	México	Campeche	Escárcega: El Arroyo, 6km S Silvituc	18.5928	-90.2561	100	MZFC		X
Euphonia hirundinacea hirundinacea	17749	México	Hidalgo	Texcapa: Tepehuacán de Guerrero Texcapa: Tepechuacán de Guerrero	21.0933	-98.8533		MZFC		X	X TEPE069
Euphonia hirundinacea hirundinacea	18485	México	Tabasco	Huimanguillo: Ejido Central Fournier (Segunda Sección), Laguna El Rosario	17.8708	-93.8833	16	MZFC		X
Euphonia hirundinacea hirundinacea	22880	México	Puebla	Juan Galindo: Salto Chico, camino a Presa Necaxa	20.21437	-97.99201	1154	MZFC		X
Euphonia hirundinacea hirundinacea	23102	México	Chiapas	Ocosingo:Camino a Zona Arqueológica de Toniná, Rancho los Abuelos	16.8874	-92.0206	857	MZFC		X	X LAM 35
Euphonia hirundinacea hirundinacea	24213	México	Veracruz	Misantla: Villa Nueva, 800 m al SE	19.7699	-96.8621	908	MZFC		X	X MISA 102
Euphonia hirundinacea hirundinacea	27401	México	Puebla	Huehuetla, cerca del campus de educación a distancia	20.21437	-97.99201	553	MZFC		X
Euphonia hirundinacea hirundinacea	27422	México	Veracruz	El Haya, Instituto de Ecología, La Cima, Jardín Botánico	19.5139	-96.9431	1345	MZFC		X
Euphonia hirundinacea hirundinacea	10594	México	Hidalgo	9 km al NO de la carretera Tehuetlan-Huatzalingo	21.0983	-98.5917		MZFC		X
Euphonia hirundinacea hirundinacea	10950	México	Hidalgo	10 km al NO de la carretera Tehuetlan-Huatzalingo	21.0983	-98.5917		MZFC		X
Euphonia hirundinacea hirundinacea	10951	México	Hidalgo	11 km al NO de la carretera Tehuetlan-Huatzalingo	21.0983	-98.5917		MZFC		X
Euphonia hirundinacea hirundinacea	11149	México	Puebla	Cuetzalan del Progreso: Cuitchat, 8 km NE Cuetzalan	20.0917	-97.5167		MZFC		X
Euphonia hirundinacea hirundinacea	11305	México	Puebla	Cuetzalan del Progreso: Cuitchat, 8 km NE Cuetzalan	20.0917	-97.5167		MZFC		X
Euphonia hirundinacea hirundinacea	14435	México	Chiapas	Ocosingo: Porción norte de la Omega, Monumento Natural Yaxchilán	16.90167	-90.9733		MZFC		X
Euphonia hirundinacea hirundinacea	14437	México	Chiapas	Ocosingo: Porción norte de la Omega, Monumento Natural Yaxchilán	16.90168	-89.9733		MZFC		X
Euphonia hirundinacea hirundinacea	17650	México	Hidalgo	Chapulhuacán: El Coyol, campamento	21.0667	-98.9873	836	MZFC		X	X AMT 171
Euphonia hirundinacea hirundinacea	17652	México	Hidalgo	Chapulhuacán: El Coyol, campamento	21.0667	-98.9873	836	MZFC		X
Euphonia hirundinacea hirundinacea	22883	México	SLP	Tamazunchale: Camino a Tetlama	21.254	-98.6667	302	MZFC		X
Euphonia hirundinacea hirundinacea	22884	México	SLP	Tamazunchale: Camino a Tetlama	21.254	-98.6667	302	MZFC		X
Euphonia hirundinacea hirundinacea	23738	México	SLP	Rayón: Las Guapas, Los Cuartos	21.9361	-99.4616	1070	MZFC		X
Euphonia hirundinacea hirundinacea	23739	México	SLP	Rayón: Las Guapas, Los Cuartos	21.9361	-99.4616	1070	MZFC		X
Euphonia hirundinacea hirundinacea	24481	México	SLP	Rayón: Las Guapas, Los Cuartos	21.9361	-99.4616	1070	MZFC		X
Euphonia hirundinacea hirundinacea	25451	México	Veracruz	Catemaco: Comunidad Benito Juárez 1.2 km SE	18.3561	-95.0186	566	MZFC		X
Euphonia hirundinacea hirundinacea	25630	México	Veracruz	Catemaco: Comunidad Benito Juárez 1.2 km SE	18.3561	-95.0186	566	MZFC		X
Euphonia hirundinacea hirundinacea	27802	México	Chiapas	José Pantaleón Domínguez	15.5269	-92.8182	710	MZFC		X
Euphonia hirundinacea hirundinacea	27907	México	Chiapas	José Pantaleón Domínguez	15.5269	-92.8182	711	MZFC		X
Euphonia hirundinacea hirundinacea	27908	México	Chiapas	José Pantaleón Domínguez	15.5269	-92.8182	712	MZFC		X
Euphonia hirundinacea hirundinacea	3325	México	Veracruz	Alvarado: Ejido Salinas, km 23-25 carretera 180	18.8833	-95.9333		MZFC		X
Euphonia hirundinacea hirundinacea	6403	México	Veracruz	Alvarado: Ejido Salinas, km 23-25 carretera 181	18.8833	-95.9333		MZFC		X
Euphonia hirundinacea hirundinacea	8114	México	Oaxaca	San Juan Bautista Valle Nacional: El Polvorin, km 53 carretera Tuxtepec-Oaxaca	17.7567	-96.3167		MZFC		X
Euphonia hirundinacea hirundinacea	8115	México	Oaxaca	San Juan Bautista Valle Nacional: El Polvorin, km 53 carretera Tuxtepec-Oaxaca	17.7567	-96.3167		MZFC		X
Euphonia hirundinacea hirundinacea	22883	México	SLP	Tamazunchale: Camino a Tetlama	21.254	-98.6667	302	MZFC		X

## Sheet: Table_S3_Sexual dimor
Table S3. Sexual dimorphism into the two groups for morphometric data.
	E. h. hirundinacea			E. h. gnatho
	females	males	p-value	females	males	p-value
TL	13.1	13.67	2.04E-03*	13.96	14.04	0.72
CL	8.91	9.18	0.05	8.96	8.91	0.86
WC	58.38	59.51	0.2	59.53	61.57	0.01*
TLE	30.7	32.16	2.44E-04*	31.24	32.38	0.17
BD	5.15	5.32	0.04*	5.45	5.38	0.65
TL: Tarsus Length, CL: Culmen Length, WC: Wing Chord, TLE: Tail Length, and BD: Bill Depth.

## Sheet: Table_S4_MANOVA and PERMANOVA
Table S4. MANOVA and PERMANOVA test
MANOVA TEST								PERMANOVA TEST
FEMALES								FEMALES
test: Pillai								Permutation test for adonis under reduced model test for adonis under reduced model
	Df	Pillai	approx F num	Df den	Df	Pr(>F)		Permutation: free
taxon	1	0.51798	5.3729	5	25	0.001728		Number of permutations: 1000 of permutations: 1000
Residuals	29							adonis2(formula = dist_matrix ~ taxon, data = = dist_matrix ~ taxon, data = datos, permutations = 1000)
Signif. codes: 0 ‘***’ 0.001 ‘**’ 0.01‘**’ 0.05‘**’ 0.1‘’ 1									Df	SumOfSqs	R2	F	Pr(>F)
test: Wilks								Model	1	16.422	0.05665	2.1017	0.1109
	Df	Wilks	approx F num	Df den	Df	Pr(>F)		Residual	35	273.481	0.94335
taxon	1	0.48202	5.3729	5	25	0.001728		Total	36	289.903	1
Residuals	29							Signif. codes: 0 ‘***’ 0.001 ‘**’ 0.01‘**’ 0.05‘**’ 0.1‘’ 1
Signif. codes: 0 ‘***’ 0.001 ‘**’ 0.01‘**’ 0.05‘**’ 0.1‘’ 1								MALES
summary(modelo_manova, test = "Hotelling-Lawley")								Permutation test for adonis under reduced model test for adonis under reduced model
	Df	Wilks	approx F num	Df den	Df	Pr(>F)		Permutation: free
taxon	1	1.0746	5.3729	5	25	0.001728		Number of permutations: 1000 of permutations: 1000
Residuals	29							adonis2(formula = dist_matrix ~ taxon, data = = dist_matrix ~ taxon, data = datos, permutations = 1000)
Signif. codes: 0 ‘***’ 0.001 ‘**’ 0.01‘**’ 0.05‘**’ 0.1‘’ 1									Df	SumOfSqs	R2	F	Pr(>F)
test: Roy								Model	1	33.11	0.1	3.909	0.03696*
	Df	Wilks	approx F num	Df den	Df	Pr(>F)		Residual	36	304.92	0.9
taxon	1	1.0746	5.3729	5	25	0.001728		Total	37	338.02	1
Residuals	29							Signif. codes: 0 ‘***’ 0.001 ‘**’ 0.01‘**’ 0.05‘*’ 0.1‘’ 1
Signif. codes: 0 ‘***’ 0.001 ‘**’ 0.01‘**’ 0.05‘**’ 0.1‘’ 1
MALES
test: Pillai
	Df	Pillai	approx F num	Df den	Df	Pr(>F)
taxon	1	0.31594	2.4017	5	26	0.06437
Residuals	30
Signif. codes: 0 ‘***’ 0.001 ‘**’ 0.01‘**’ 0.05‘**’ 0.1‘’ 1
summary(modelo_manova, test = "Wilks")
	Df	Wilks	approx F num	Df den	Df	Pr(>F)
taxon	1	0.68406	2.4017	5	26	0.06437
Residuals	30
Signif. codes: 0 ‘***’ 0.001 ‘**’ 0.01‘**’ 0.05‘**’ 0.1‘’ 1
test : Hotelling-Lawley
	Df	Wilks	approx F num	Df den	Df	Pr(>F)
taxon	1	0.46186	2.4017	5	26	0.06437
Residuals	30
Signif. codes: 0 ‘***’ 0.001 ‘**’ 0.01‘**’ 0.05‘**’ 0.1‘’ 1
test Roy
	Df	Wilks	approx F num	Df den	Df	Pr(>F)
taxon	1	0.46186	2.4017	5	26	0.06437
Residuals	30
Signif. codes: 0 ‘***’ 0.001 ‘**’ 0.01‘**’ 0.05‘**’ 0.1‘’ 1

## Sheet: Table_S5_PCA var_contribution
Table S5. Variable contribution for the first three principal components and cumulative variance percent
	Females			Males			Cumulative variance percent
	PC 1	PC 2	PC 3	PC 1	PC 2	PC 3		females	males
TL	13.69	48.83	3.83	19.1	0.24	21.8	PC 1	34.74	32.04
WC	30.23	20.57	0.05	31.24	27.15	0.51	PC 2	58.21	54.73
BD	19.68	7.75	0.04	7.51	0.94	76.24	PC 3	78.23	74.65
CL	15.68	21.57	0.69	5.37	71.04	0.03	PC 4	93.48	91.13
TLE	20.69	1.26	0.05	36.72	0.61	1.37	PC 5	100	100
TL: Tarsus length, WC: Wing Chord, BD: Bill Depth, BL: Culmen Length, and TLE: Tail Length.

## Sheet: Table_S6_MRM_PC1
Table S6. MRM analysis for color distances and its relationship with environmental and geographic distances
Variable	Coefficient	P
PC1 color ~ geographic distance + environment characterization
Females R2= 0.05 P=0.17 F=8.86 P=0.17
Geographic distance	-7.58e-07	0.1
Bio 3	-0.0232	0.57
Bio 4	0.0092	0.07
Bio 6	-0.0331	0.39
Bio 12	-0.00023	0.24
Bio 17	-0.000636	0.755
Males R2=0.02 P=0.43 F=3.84 P= 0.43
Geographic distance	8.64e-08	0.856
Bio 3	0.0104	0.79
Bio 4	-0.00489	0.262
Bio 6	-0.00433	0.911
Bio 12	0.000134	0.469
Bio 17	-0.00211	0.33

## Sheet: Table_S7_MRM_wingchord
Table S7. MRM analysis for wing chord distances and its relationship with environmental and geographic distances
Variable	Coefficient	P
Wing chord ~ geographic distance + environment characterization
Females R2=0.4 P=0.29 F=5.53 P=0.29
Geographic distance	-2.1e-07	0.68
Bio 3	-0.033	0.4
Bio 4	0.00716	0.15
Bio 6	-0.0943	0.17
Bio 12	0.000307	0.22
Bio 17	-0.00288	0.241
Males R2=0.04 P=0.29 F=5.53 P= 0.29
Geographic distance	1.24e-06	0.04
Bio 3	0.0485	0.14
Bio 4	-0.0115	0.07
Bio 6	-0.149	0.06
Bio 12	0.000286	0.33
Bio 17	-0.00288	0.327

## Sheet: Table_S8_MRM_color_variables
Table S8. MRM analysis for color variables.
Brightness ~ geographic distance + environmental characterization						Saturation 8 ~ geographic distance + environmental characterization						Hue 3 ~ geographic distance + environmental characterization
Variable	Coefficient	P	Variable	Coefficient	P	Variable	Coefficient	P	Variable	Coefficient	P	Variable	Coefficient	P	Variable	Coefficient	P
Back			Throat			Back			Throat			Back			Throat
Females R2= 0.04 P=0.25 F= 7.49 P= 0.25			Females R2= 0.03 P=0.5 F= 5.2 P= 0.5			Females R2=0.009 P=0.91 F=1.65 P=0.91			Females R2=0.011 P=0.90 F=1.93 P= 0.90			Females R2=0.08 P=0.10 F=15.11 P=0.10			Females R2=0.15 P=0.001* F=31.77 P=0.001*
Geographic distance	-6.93e-07	0.105	Geographic distance	-1.76e-06	0.389	Geographic distance	-1.5e-08	0.673	Geographic distance	-2.4e-08	0.588	Geographic distance	2.41e-06	0.89	Geographic distance	3.15e-05	0.003*
Bio 3	-0.0238	0.56	Bio 3	-0.0959	0.61	Bio 3	0.0011	0.745	Bio 3	-0.0011	0.804	Bio 3	2.72	0.111	Bio 3	1.54	0.062
Bio 4	0.00812	0.087	Bio 4	0.0197	0.301	Bio 4	-5.61e-05	0.91	Bio 4	0.000373	0.397	Bio 4	-0.2	0.283	Bio 4	-0.0751	0.422
Bio 6	-0.00438	0.909	Bio 6	-0.187	0.239	Bio 6	0.00273	0.36	Bio 6	-0.00293	0.471	Bio 6	1.65	0.227	Bio 6	-0.868	0.227
Bio 12	-0.000275	0.166	Bio 12	-0.00048	0.557	Bio 12	-1.7e-05	0.281	Bio 12	-9.64e-06	0.624	Bio 12	-0.0105	0.167	Bio 12	0.000745	0.821
Bio 17	-0.000149	0.942	Bio 17	-0.00501	0.548	Bio 17	-1.04e-05	0.958	Bio 17	-4.96e-05	0.806	Bio 17	0.184	0.028	Bio 17	0.0489	0.172
Males R2=0.01 P=0.91 F=1.25 P=0.91			Males R2=0.02 P= 0.55 F= 3.2 P=0.5			Males R2=0.06 P=0.26 F=0.37 P=0.26			Males R2=0.009 P=0.89 F=1.19 P=0.89			Males R2=0.005 P=0.93 F=0.77 P=0.93			Males R2=0.01 P= 0.65 F=2.36 P=0.65
Geographic distance	-1.15e-07	0.728	Geographic distance	-3.19e-07	0.76	Geographic distance	6.26e-09	0.94	Geographic distance	1.93e-08	0.757	Geographic distance	7.82e-06	0.65	Geographic distance	1.77e-06	0.303
Bio 3	-0.00261	0.928	Bio 3	0.139	0.16	Bio 3	-0.0118	0.093	Bio 3	0.00239	0.688	Bio 3	0.717	0.615	Bio 3	0.0494	0.717
Bio 4	-0.000119	0.962	Bio 4	-0.00861	0.39	Bio 4	0.00139	0.083	Bio 4	-0.000193	0.76	Bio 4	-0.161	0.323	Bio 4	-0.00792	0.624
Bio 6	-0.0247	0.416	Bio 6	0.0754	0.45	Bio 6	0.000706	0.902	Bio 6	0.00264	0.708	Bio 6	0.62	0.725	Bio 6	0.235	0.162
Bio 12	-2.75e-05	0.821	Bio 12	0.00026	0.52	Bio 12	-2.61e-05	0.354	Bio 12	-2.97e-05	0.268	Bio 12	-0.000661	0.928	Bio 12	-0.000426	0.544
Bio 17	-0.000515	0.761	Bio 17	-0.00326	0.46	Bio 17	-4.39e-05	0.889	Bio 17	-0.000121	0.74	Bio 17	0.000641	0.992	Bio 17	-0.00422	0.643
Breast			Belly			Breast			Belly			Breast			Belly
Females R2=0.9 P=0.06 F=18.9 P=0.06			Females R2=0.01 P=0.85 F=1.69 P=0.85			Females R2=0.013 P=0.78 F=2.2 P=0.78			Females R2=0.018 P=0.667 F=3.28 P=0.66			Females R2=0.03 P=0.09 F=6.89 P=0.09			Females R2=0.15 P=0.19 F=2.69 P=0.19
Geographic distance	-2.78e-06	0.06	Geographic distance	1.06e-06	0.328	Geographic distance	1.53e-08	0.666	Geographic distance	-6.86e-09	0.889	Geographic distance	-3.59e-06	0.63	Geographic distance	-3.27e-06	0.493
Bio 3	-0.224	0.13	Bio 3	-0.0476	0.641	Bio 3	0.000926	0.785	Bio 3	-0.00559	0.193	Bio 3	1.06	0.13	Bio 3	0.289	0.525
Bio 4	0.0473	0.03	Bio 4	-0.00531	0.639	Bio 4	-0.000305	0.401	Bio 4	0.000588	0.222	Bio 4	-0.0528	0.492	Bio 4	-0.0272	0.603
Bio 6	-0.13	0.27	Bio 6	-0.0627	0.521	Bio 6	-0.00414	0.163	Bio 6	-0.00236	0.536	Bio 6	2.78	0.003	Bio 6	1.2	0.033
Bio 12	-0.00091	0.16	Bio 12	6.31e-07	0.999	Bio 12	-5.17e-06	0.733	Bio 12	1.47e-05	0.417	Bio 12	-0.00405	0.245	Bio 12	0.0027	0.237
Bio 17	0.00168	0.81	Bio 17	0.00331	0.5	Bio 17	-3.61e-05	0.837	Bio 17	-8.65e-05	0.673	Bio 17	-0.00949	0.788	Bio 17	-0.0407	0.058
Males R2=0.01 P=0.88 F=1.10 P=0.88			Males R2=0.005 P=0.96 F=0.77 P=0.96			Males R2=0.01 P=0.67 F=2.53 P=0.67			Males R2=0.015 P=0.83 F=2.09 P=0.78			Males R2=0.02 P=0.49 F=3.76 P=0.49			Males R2=0.015 P=0.83 F=2.0 P=0.83
Geographic distance	1.65e-07	0.796	Geographic distance	2.44e-07	0.818	Geographic distance	2.3e-08	0.74	Geographic distance	-1.96e-08	0.816	Geographic distance	1.56e-06	0.545	Geographic distance	1.53e-06	0.612
Bio 3	-0.0064	0.916	Bio 3	-0.0567	0.517	Bio 3	-0.00505	0.403	Bio 3	0.00313	0.686	Bio 3	-0.134	0.577	Bio 3	-0.00338	0.991
Bio 4	0.00149	0.805	Bio 4	0.00242	0.816	Bio 4	-0.00013	0.843	Bio 4	-0.000514	0.561	Bio 4	-0.0141	0.567	Bio 4	-0.0173	0.504
Bio 6	-0.022	0.754	Bio 6	0.000807	0.991	Bio 6	-0.00483	0.467	Bio 6	0.00629	0.456	Bio 6	-0.142	0.592	Bio 6	0.25	0.321
Bio 12	-0.000331	0.213	Bio 12	-0.000252	0.554	Bio 12	3.85e-05	0.128	Bio 12	-2.76e-05	0.438	Bio 12	0.00164	0.123	Bio 12	-0.000829	0.459
Bio 17	0.00324	0.291	Bio 17	0.0026	0.614	Bio 17	-0.000256	0.404	Bio 17	-0.000176	0.692	Bio 17	-0.0195	0.117	Bio 17	-0.000523	0.966

## Sheet: Table S9 variables for color d
Table S9 variables for color data.
cat	sex	group	B2_FR	S8_FR	H3_FR	B2_CR	S8_CR	H3_CR	B2_MA	S8_MA	H3_MA	B2_TH	S8_TH	H3_TH	B2_BR	S8_BR	H3_BR	B2_BE	S8_BE	H3_BE	B2_UC	S8_UC	H3_UC
001816_oax	M	EHH	19.0322	2.13044	524	4.47456	0.6135	517	5.06503	0.41269	533	27.7012	1.90408	523	25.8686	1.41261	518	NA	NA	NA	NA	NA	NA
06403_Veracruz	M	EHH	4.95719	2.25579	527	1.50442	0.582928	632	4.40299	0.258076	647	17.3843	1.48251	515	11.0094	2.10275	526	8.77983	3.0768	562	8.80619	2.20317	521
10594_Hidalgo	M	EHH	9.34766	2.39811	528	4.28416	0.596963	311	2.78487	0.285685	537	16.7318	1.49195	515	13.6272	2.41379	528	21.7683	1.54571	510	21.6955	1.33924	503
10950_Hidalgo	M	EHH	7.58926	1.84463	519	3.33835	0.641255	522	0.556415	1.78358	380	17.2414	2.28355	525	12.9596	2.55725	530	20.0867	2.37651	528	8.35199	1.72578	505
10951_Hidalgo	M	EHH	6.58419	2.15209	523	0.329393	1.46532	674	5.44569	0.51203	534	17.9772	1.18992	508	8.82085	1.91711	516	27.6731	1.47104	509	12.1656	1.83173	514
11149_Puebla	M	EHH	3.51666	2.18306	529	0.457665	1.8546	373	7.12459	0.52994	376	10.4941	1.62491	509	10.5263	2.61982	534	17.1156	1.85836	514	12.5292	1.83052	517
13648_Campeche	M	EHH	12.6745	2.43785	531	1.51055	0.519146	504	3.01828	0.86425	358	12.0669	2.17996	523	11.4832	3.04947	557	10.0354	2.90711	550	15.5009	1.92982	514
14437_Chiapas	M	EHH	4.99147	2.24015	526	2.9156	0.378751	344	1.01456	0.410827	351	11.21	2.34483	525	7.77297	3.36365	575	10.2025	2.84595	545	9.31611	1.54514	516
17650_Hidalgo	M	EHH	10.4043	2.30294	521	3.68229	1.42772	587	3.95956	1.14475	646	13.2569	1.86955	519	14.7839	2.59967	537	13.4457	2.24078	522	21.814	1.50699	504
22883_Campeche	M	EHH	6.35868	2.16404	523	1.81155	0.236077	532	3.02735	0.559575	519	13.2053	2.07032	521	11.3678	1.96852	518	NA	NA	NA	18.4573	1.82229	514
22884_SLP	M	EHH	11.8426	2.15692	521	0.172018	1.84064	586	3.39503	0.638011	497	8.49372	1.75555	515	8.05831	2.64565	534	12.8471	2.19607	524	17.9355	1.53146	507
24481_SLP	M	EHH	4.06827	2.34732	524	NA	NA	300	2.81892	0.357435	407	8.74392	1.92789	513	9.96913	2.44071	528	9.61311	2.07527	516	22.2676	1.4936	507
25630_SLP	M	EHH	4.18345	2.53602	532	0.053904	1.78938	650	2.74407	0.627063	605	8.24501	1.8795	517	10.9382	2.74732	541	15.7053	2.3531	523	17.183	1.61095	514
27802_Chiapas	M	EHH	4.24324	2.01091	523	0.825224	1.30621	344	1.93725	0.55228	335	11.6382	2.55224	537	10.127	2.45432	532	21.8469	1.98732	525	13.106	2.00738	516
29025_ver	M	EHH	14.6167	1.87598	520	4.3981	0.235563	467	3.74989	0.540509	502	16.6143	2.32126	528	24.9319	2.23074	532	NA	NA	NA	NA	NA	NA
328456_Honduras	M	EHH	11.2191	2.2884	527	2.35115	0.759803	491	1.88688	0.692461	498	14.3149	2.29389	530	13.7563	2.52274	539	14.8541	2.07872	523	15.1968	1.76968	516
328458_Honduras	M	EHH	NA	NA	NA	1.1722	0.806585	409	4.1133	0.583614	490	12.0953	2.73849	543	15.1096	2.61382	539	21.8202	1.84298	516	14.759	1.69428	515
328460_Honduras	M	EHH	7.59886	2.26881	532	4.39732	0.627198	405	8.2149	0.46592	509	14.9433	1.84167	519	17.187	2.22299	529	16.1837	2.12709	527	16.9746	1.89104	520
328466_Honduras	M	EHH	4.83477	2.29086	532	1.68112	1.03093	400	4.17755	0.566755	692	11.0199	1.96593	521	17.5905	2.40529	534	17.7486	2.21085	527	10.2802	2.15978	522
328470_Honduras	M	EHH	7.68867	1.77994	524	1.52148	1.64563	685	3.75973	0.600248	677	15.1404	1.21359	515	14.6061	2.192	524	18.9307	2.00844	519	NA	NA	NA
398182_Guatemala	M	EHH	8.88535	2.32598	532	4.20276	0.615241	353	5.21624	0.48847	482	8.6082	2.25341	525	12.1439	2.11844	524	15.0534	2.05649	521	10.3923	1.65567	515
398185_Guatemala	M	EHH	6.78042	2.13682	530	3.7303	0.718963	395	4.47037	0.661866	431	9.36277	2.27167	526	16.0182	2.39278	533	23.0957	2.01089	522	11.7366	1.4856	516
398186_Guatemala	M	EHH	8.7033	1.97562	520	2.84229	0.939291	692	6.18508	0.536991	480	16.1333	2.34153	533	18.9499	1.85769	524	19.3817	1.89884	523	15.0008	1.88133	518
399340_Guatemala	M	EHH	9.08083	1.79015	519	3.35184	0.78664	367	4.2124	0.668241	698	8.26032	1.72644	521	9.68583	2.40091	538	21.6283	1.64239	517	11.7976	1.54401	513
399341_Guatemala	M	EHH	7.99715	1.82352	520	2.03562	1.1281	691	4.96967	0.658737	489	10.2158	1.55293	531	11.2518	2.42928	550	20.0854	1.86315	522	14.4845	1.40758	513
8114_Oaxaca	M	EHH	6.75791	2.59553	535	0.263359	2.25156	377	2.3881	0.312693	315	13.4531	2.03113	519	9.17511	2.49644	531	11.5052	2.50142	533	15.6706	1.40787	507
p009721_pue	M	EHH	12.9366	1.96795	517	2.43202	0.453853	465	2.85675	0.392239	422	12.3588	1.75043	517	20.661	2.17918	522	31.8346	1.19539	506	NA	NA	NA
p009735_chiapas	M	EHH	15.9272	1.91289	519	4.53601	0.431583	466	2.69493	0.534495	673	23.0028	2.10222	524	14.5466	1.87782	512	25.5952	1.60617	514	NA	NA	NA
P023586_Yuc	M	EHH	7.75218	2.17896	529	7.97292	0.784291	509	6.50969	0.520101	532	11.5039	2.64885	542	17.3332	1.71993	516	22.1549	1.8169	516	NA	NA	NA
pe024126_ver	M	EHH	11.1671	2.1987	531	2.65156	0.415071	471	5.53183	0.505688	528	16.3368	2.42633	532	13.2122	2.027	523	29.5336	1.81183	517	NA	NA	NA
pe024128_ver	M	EHH	8.90067	1.91993	528	10.4833	2.52481	533	6.21239	0.385708	512	11.5397	2.72348	544	18.1378	2.3328	532	20.7297	2.29015	529	NA	NA	NA
pe024614_ver	M	EHH	17.7554	1.97998	519	3.12203	0.489515	483	6.14904	0.569254	NA	29.0554	1.53255	NA	15.2186	2.06881	NA	20.5728	1.08633	508	NA	NA	NA
pe024896_oax	M	EHH	10.8872	1.56745	517	2.24104	0.533288	677	3.38356	0.423307	593	22.3616	2.1264	522	16.4085	1.96695	518	15.4756	1.48252	510	NA	NA	NA
03325_ver	F	EHH	3.65482	0.845383	564	3.30029	0.864305	554	NA	NA		4.52019	0.951365	408	7.85921	1.41664	481	17.2981	1.44558	411	12.9359	1.30433	504
04303_ver	F	EHH	2.21824	1.20405	544	2.5545	0.975136	558	3.73653	0.997613	520	NA	NA	NA	NA	NA	NA	28.8573	1.17959	399	13.4329	0.813403	428
10066_ver	F	EHH	2.78529	1.13313	516	0.882291	1.47159	593	4.54887	0.843004	525	7.60941	1.47553	412	10.3156	1.21185	387	20.4562	1.11319	384	16.125	1.20333	507
11305_pue	F	EHH	1.67355	1.76574	587	1.77889	1.17621	602	4.95921	0.909202	547	8.87694	1.17225	391	7.20505	1.44492	482	NA	NA	NA	7.29046	1.60548	504
12083_Oaxaca	F	EHH	0.889831	2.09679	546	0.886554	1.30138	599	5.01745	1.17786	519	6.81265	1.16506	377	8.29564	1.6578	479	11.9336	1.51425	433	15.0364	0.929729	371
14435_Chiapas	F	EHH	3.96541	1.03715	518	2.57569	0.887325	523	5.1182	1.06451	510	5.87003	1.15706	391	8.73899	1.17592	505	24.5695	1.58083	507	9.30388	1.32561	489
17652_Hidalgo	F	EHH	1.60083	2.02348	521	1.54801	1.49964	326	4.33685	1.19935	527	11.661	1.18066	381	13.8659	1.22954	384	14.6225	1.57273	445	15.7177	0.813618	495
17748_Hidalgo	F	EHH	1.29147	1.49067	549	0.673752	1.68951	533	5.58584	1.14184	511	11.0234	1.41064	398	9.41026	1.43568	401	26.1143	1.24143	386	8.04431	1.69572	513
18485_Tabasco	F	EHH	3.46356	1.10381	535	2.62695	1.269	502	7.20386	0.882513	503	6.3736	1.11748	371	7.69724	1.50891	507	18.8843	1.15659	397	16.4593	1.54355	507
22880_pue	F	EHH	2.2225	0.840088	585	NA	NA		2.55606	1.34045	527	11.2406	1.41779	397	11.9477	1.37558	381	31.1717	1.05207	373	19.2339	1.32322	500
23102_Chiapas	F	EHH	4.24826	0.984107	509	2.51632	1.15448	505	7.60368	0.496794	505	4.78996	1.04403	350	4.17299	1.60117	495	9.60056	1.41572	427	7.79433	1.0953	507
23738_SLP	F	EHH	2.29402	1.22253	536	1.70594	0.907691	619	2.20914	1.17775	522	7.20233	1.25619	520	10.1496	1.24288	502	17.3859	1.45211	475	10.9203	1.38611	490
23739_SLP	F	EHH	4.35614	1.12847	512	1.19749	1.18937	533	4.16123	0.980797	516	10.5955	0.887935	357	8.59211	1.48469	451	7.8902	1.90471	513	19.6296	1.37505	506
24213_ver	F	EHH	4.55652	1.13674	528	3.00693	1.02104	350	7.73054	0.719913	516	10.1303	1.02587	343	9.64582	1.15599	374	35.8913	1.13554	383	14.6981	1.01191	371
25451_ver	F	EHH	3.36461	1.1853	514	1.62949	1.27429	325	4.72004	0.923225	512	15.1389	1.3739	396	9.28906	1.16934	374	14.4811	1.20077	372	17.0308	1.63917	506
27401_pue	F	EHH	2.56012	1.2505	447	2.08357	1.02183	595	6.66405	0.503059	580	9.50518	0.984049	348	10.6225	1.39661	398	17.9499	1.28597	390	23.8556	1.09353	388
27422_ver	F	EHH	0.973577	1.61671	531	1.61364	0.933722	535	4.60911	0.834803	509	5.61912	1.24487	428	13.4594	1.29324	390	23.5359	1.33003	418	27.8952	1.2317	494
27907_Chiapas	F	EHH	1.69168	1.30086	511	2.93341	1.1475	505	3.52049	1.22371	315	6.17127	1.18293	403	7.86871	1.49945	500	11.5146	0.787271	428	19.3344	1.47156	509
27908_Chiapas	F	EHH	4.7682	1.14554	326	1.93721	0.623072	343	3.17128	1.07606	517	6.40582	0.798348	331	5.70163	1.3778	494	22.2116	1.41636	417	9.38217	1.56781	512
328459_Honduras	F	EHH	1.3956	1.30892	539	NA	NA	NA	4.24381	0.967414	513	5.55933	1.43729	508	11.5627	1.3374	469	13.6092	1.24789	419	18.0023	1.64088	513
328465_Honduras	F	EHH	2.78193	1.25636	510	2.43526	1.14295	512	5.29366	0.860418	520	7.26545	1.31086	385	6.80185	1.55425	460	26.8523	1.2053	425	9.22214	1.53397	509
328469_Honduras	F	EHH	2.58201	1.46071	524	1.60169	1.26128	572	3.46032	1.13936	558	6.85258	1.32193	545	16.4992	1.05918	414	10.3684	0.999994	486	14.5929	1.27382	507
328471_Honduras	F	EHH	3.13467	1.47039	521	3.06354	1.04609	519	3.98844	1.05567	516	5.53372	1.04626	437	16.4603	1.06168	353	25.4073	1.01	379	20.4091	1.04371	509
398158_Guatemala	F	EHH	6.45372	1.40356	524	2.27294	1.29885	606	5.58023	1.16384	522	9.14675	1.22958	516	8.45765	1.21216	516	23.9528	1.47375	517	NA	NA	NA
398777_Guatemala	F	EHH	4.39086	1.1312	549	3.01204	0.968624	613	4.57904	1.06233	527	8.94299	0.967888	445	15.0054	1.09708	417	21.5346	1.51225	508	14.1886	1.24723	511
406717_Guatemala	F	EHH	3.75045	1.67999	552	3.355	1.04313	571	4.4967	1.25174	352	12.6993	1.10693	486	10.7911	1.2262	511	32.0387	1.20635	431	13.931	1.08149	511
406718_Guatemala	F	EHH	2.28863	1.43847	573	3.28754	1.12594	581	6.39079	0.975625	522	9.21139	1.45004	534	11.7957	1.13496	487	13.8467	1.11796	503	9.44422	1.28698	509
406719_Guatemala	F	EHH	7.07402	0.816316	556	3.2829	0.927578	370	5.39854	0.91998	563	15.2476	1.04878	396	17.455	0.995033	406	25.6846	1.54762	509	15.4736	0.972509	507
8115_Oaxaca	F	EHH	0.794699	1.42878	331	1.28436	1.08147	579	4.59072	0.983057	518	14.2197	1.06381	376	5.10999	1.15771	405	34.8969	1.19561	402	20.7603	1.16354	494
5027_chis	F	EHH	5.33645	1.30277	511	7.50557	0.979917	508	10.44	1.0219	508	44.079	1.10043	411	26.3154	1.10808	497	NA	NA	NA	NA	NA	NA
P025516_QR	F	EHH	6.25256	0.860971	507	3.61935	1.11085	504	6.02372	1.08267	509	22.2259	1.05819	354	14.0851	1.63378	501	27.0566	1.93764	520	NA	NA	NA
pp0024127_ver	F	EHH	9.75495	0.922414	504	6.84689	1.1618	508	10.9876	0.953226	513	23.2739	0.663667	337	13.3876	0.689514	341	23.5219	0.957105	501	NA	NA	NA
p009722_pue	F	EHH	8.51171	1.21171	513	8.47266	1.26889	509	8.07481	1.22376	509	22.5316	1.06144	370	34.8705	0.988488	363	23.4112	1.21488	507	NA	NA	NA
p009732_oax	F	EHH	6.10149	1.21104	509	7.99649	0.698124	518	5.17051	1.39322	502	26.6688	1.27091	427	23.8158	1.12416	500	NA	NA	NA	NA	NA	NA
p013295_Tam	F	EHH	5.47737	1.28162	521	7.31797	0.983146	512	10.2453	0.745012	512	26.1411	0.760246	361	30.8892	1.0793	475	23.6234	1.00266	490	NA	NA	NA
p015628_Oax	F	EHH	5.37378	1.62169	518	6.79936	0.782795	519	9.32922	0.87297	520	22.911	1.07203	404	18.4274	1.72973	503	16.9262	1.29967	504	NA	NA	NA
p027693_ver	F	EHH	4.12832	1.05821	516	7.44939	0.608559	544	11.7252	0.589898	360	6.98448	0.426926	326	15.3359	1.29509	503	21.4317	1.02443	506	NA	NA	NA
p31162_ver	F	EHH	5.37636	1.43703	513	7.15443	0.87074	507	8.98369	1.09014	508	24.339	1.17331	357	49.0679	0.838288	363	41.9527	1.01989	496	NA	NA	NA
103482_Nicaragua	M	EHG	9.55358	2.12135	528	3.25667	0.982206	401	4.79319	0.519403	387	15.9486	2.34921	534	12.7888	2.54758	548	15.4551	1.9975	526	16.3161	1.79567	520
103483_Nicaragua	M	EHG	6.40286	2.25303	546	4.18992	0.599982	637	4.06095	0.631007	683	9.45225	2.44373	535	14.1899	2.54388	549	20.2168	1.71327	521	17.1119	1.04368	508
144669_Nicaragua	M	EHG	9.25464	1.89427	518	1.79412	1.44603	374	3.15721	0.83062	362	12.072	2.08121	525	18.5341	2.32537	536	15.6588	2.27699	539	10.3451	1.38604	515
392732_CostaRica	M	EHG	7.61649	1.92503	514	0.627623	0.48291	381	2.77582	0.46721	639	10.5263	1.52906	505	14.5772	2.36669	530	13.5561	1.55027	510	17.6852	1.53473	506
392733_CostaRica	M	EHG	8.07846	2.35414	525	1.21906	1.06019	640	3.93475	0.293826	482	5.9972	2.31618	530	17.7167	1.9998	521	18.505	1.99846	524	19.3377	1.46727	508
392735_CostaRica	M	EHG	8.18785	2.15481	523	2.18883	0.744561	651	4.98238	0.452223	653	6.89965	2.33672	527	17.3281	2.28746	531	15.4623	2.16149	524	17.3612	1.24143	504
392737_CostaRica	M	EHG	8.52249	1.75345	519	3.18686	0.561724	423	3.35922	0.630454	348	7.59028	2.2185	525	18.2166	2.00141	524	13.5297	2.29308	530	11.7466	1.21497	512
512295_CostaRica	M	EHG	10.538	1.76413	518	0.827176	1.95013	367	3.92593	0.412891	472	13.4852	1.94001	520	8.20234	2.55871	538	8.07803	2.50551	538	17.5703	1.73443	514
101494_Nicaragua	F	EHG	2.5725	1.42573	569	3.09651	0.95539	574	4.44233	0.919559	364	5.26008	1.17029	544	8.81589	1.328	518	19.2492	1.07907	453	18.0424	1.48875	514
103215_Nicaragua	F	EHG	2.99393	1.20084	617	3.68535	0.99265	566	5.87355	0.816459	555	11.7971	1.11008	446	8.87604	1.07596	478	33.4689	1.12373	411	13.8074	1.44057	515
103485_Nicaragua	F	EHG	4.11404	1.27365	609	NA	NA	NA	6.89919	0.719003	321	6.42802	1.56736	541	9.01193	1.21507	507	10.9892	1.55374	520	9.16567	1.22581	512
144667_Nicaragua	F	EHG	3.55164	1.54099	540	2.47515	0.988181	368	7.0536	0.933359	514	13.7371	1.09449	422	7.81614	1.12661	509	18.2813	1.43306	480	20.0335	1.47386	510
144668_Nicaragua	F	EHG	4.55762	1.58697	526	1.66302	1.57814	638	4.2361	1.11181	548	14.2974	1.22399	461	15.9868	1.23952	475	25.7989	1.22301	438	15.6084	1.00192	507
392731_CostaRica	F	EHG	2.45772	1.44176	553	2.80711	0.938087	613	6.62461	0.683609	589	10.7267	1.33166	509	12.6451	1.48722	511	12.8536	1.4044	476	10.563	0.899249	369
392734_CostaRica	F	EHG	1.85218	1.4096	608	2.59602	1.12455	601	5.58367	1.05265	550	7.40608	1.01591	510	12.2855	1.00126	473	32.0917	1.19684	428	9.09005	0.536457	512
392736_CostaRica	F	EHG	2.44018	1.13768	563	2.22331	1.0539	362	4.12397	1.06948	350	8.255	1.3159	507	15.1773	1.25646	456	22.9528	1.34258	460	16.8293	1.27038	509
392738_CostaRica	F	EHG	2.80294	1.47609	563	3.42899	1.03791	601	5.44291	0.94547	563	7.90619	1.28908	514	9.38838	1.05037	458	26.663	1.19371	431	14.1359	1.16571	506
512296_CostaRica	F	EHG	3.46293	0.848055	616	2.40358	1.13474	574	7.08463	0.798933	561	11.6763	1.22356	488	13.4162	1.12907	467	NA	NA	NA	13.3739	1.08431	512
